# Supplementary material for: Precisely translating computed tomography diagnosis accuracy into therapeutic intervention by a carbon-iodine conjugated polymer
Source: Nat Commun. 2022 May 12;13:2625. doi: 10.1038/s41467-022-30263-1 (PMC9098856; doi:10.1038/s41467-022-30263-1)
Supplement: Supplementary file 5 — Source Data [file 41467_2022_30263_MOESM5_ESM.xlsx]

## Sheet: Figure 1d
Figure 1a
	Wavelength(nm)	Absorbance(a.u.)
	1100	0.02
	1099	0.02
	1098	0.02
	1097	0.02
	1096	0.02
	1095	0.02
	1094	0.02
	1093	0.02
	1092	0.02
	1091	0.02
	1090	0.02
	1089	0.02
	1088	0.02
	1087	0.02
	1086	0.02
	1085	0.02
	1084	0.02
	1083	0.02
	1082	0.02
	1081	0.02
	1080	0.02
	1079	0.02
	1078	0.02
	1077	0.02
	1076	0.021
	1075	0.021
	1074	0.021
	1073	0.021
	1072	0.021
	1071	0.021
	1070	0.021
	1069	0.021
	1068	0.021
	1067	0.021
	1066	0.021
	1065	0.021
	1064	0.021
	1063	0.022
	1062	0.022
	1061	0.022
	1060	0.022
	1059	0.022
	1058	0.022
	1057	0.022
	1056	0.022
	1055	0.022
	1054	0.023
	1053	0.023
	1052	0.023
	1051	0.023
	1050	0.023
	1049	0.023
	1048	0.023
	1047	0.023
	1046	0.024
	1045	0.024
	1044	0.024
	1043	0.024
	1042	0.024
	1041	0.024
	1040	0.024
	1039	0.025
	1038	0.025
	1037	0.025
	1036	0.025
	1035	0.025
	1034	0.025
	1033	0.025
	1032	0.025
	1031	0.025
	1030	0.025
	1029	0.025
	1028	0.026
	1027	0.026
	1026	0.026
	1025	0.026
	1024	0.026
	1023	0.027
	1022	0.027
	1021	0.027
	1020	0.027
	1019	0.027
	1018	0.028
	1017	0.028
	1016	0.028
	1015	0.028
	1014	0.028
	1013	0.029
	1012	0.029
	1011	0.029
	1010	0.029
	1009	0.029
	1008	0.03
	1007	0.03
	1006	0.03
	1005	0.031
	1004	0.031
	1003	0.031
	1002	0.032
	1001	0.032
	1000	0.032
	999	0.033
	998	0.033
	997	0.034
	996	0.034
	995	0.034
	994	0.035
	993	0.035
	992	0.036
	991	0.036
	990	0.037
	989	0.037
	988	0.038
	987	0.038
	986	0.038
	985	0.039
	984	0.039
	983	0.04
	982	0.04
	981	0.041
	980	0.041
	979	0.042
	978	0.042
	977	0.043
	976	0.044
	975	0.044
	974	0.044
	973	0.045
	972	0.045
	971	0.046
	970	0.046
	969	0.046
	968	0.047
	967	0.047
	966	0.048
	965	0.048
	964	0.048
	963	0.049
	962	0.049
	961	0.049
	960	0.049
	959	0.05
	958	0.05
	957	0.05
	956	0.05
	955	0.05
	954	0.05
	953	0.05
	952	0.05
	951	0.05
	950	0.05
	949	0.05
	948	0.05
	947	0.05
	946	0.051
	945	0.051
	944	0.051
	943	0.052
	942	0.052
	941	0.052
	940	0.053
	939	0.053
	938	0.053
	937	0.054
	936	0.054
	935	0.055
	934	0.055
	933	0.056
	932	0.056
	931	0.057
	930	0.057
	929	0.058
	928	0.058
	927	0.059
	926	0.059
	925	0.06
	924	0.061
	923	0.061
	922	0.062
	921	0.063
	920	0.063
	919	0.064
	918	0.065
	917	0.066
	916	0.067
	915	0.068
	914	0.068
	913	0.07
	912	0.071
	911	0.072
	910	0.073
	909	0.074
	908	0.075
	907	0.076
	906	0.077
	905	0.079
	904	0.08
	903	0.081
	902	0.083
	901	0.084
	900	0.086
	899	0.087
	898	0.089
	897	0.09
	896	0.092
	895	0.094
	894	0.096
	893	0.097
	892	0.099
	891	0.101
	890	0.103
	889	0.105
	888	0.107
	887	0.11
	886	0.112
	885	0.114
	884	0.117
	883	0.119
	882	0.121
	881	0.124
	880	0.126
	879	0.128
	878	0.131
	877	0.133
	876	0.136
	875	0.138
	874	0.141
	873	0.144
	872	0.146
	871	0.149
	870	0.152
	869	0.155
	868	0.158
	867	0.161
	866	0.164
	865	0.167
	864	0.17
	863	0.173
	862	0.176
	861	0.179
	860	0.182
	859	0.185
	858	0.188
	857	0.191
	856	0.194
	855	0.197
	854	0.2
	853	0.203
	852	0.206
	851	0.209
	850	0.212
	849	0.216
	848	0.219
	847	0.222
	846	0.225
	845	0.229
	844	0.232
	843	0.235
	842	0.238
	841	0.242
	840	0.245
	839	0.249
	838	0.252
	837	0.256
	836	0.259
	835	0.263
	834	0.266
	833	0.27
	832	0.274
	831	0.277
	830	0.281
	829	0.285
	828	0.289
	827	0.293
	826	0.297
	825	0.3
	824	0.304
	823	0.308
	822	0.312
	821	0.316
	820	0.321
	819	0.325
	818	0.33
	817	0.334
	816	0.339
	815	0.343
	814	0.348
	813	0.352
	812	0.357
	811	0.362
	810	0.367
	809	0.372
	808	0.377
	807	0.382
	806	0.386
	805	0.391
	804	0.396
	803	0.401
	802	0.406
	801	0.411
	800	0.415
	799	0.42
	798	0.425
	797	0.429
	796	0.434
	795	0.439
	794	0.443
	793	0.448
	792	0.452
	791	0.457
	790	0.462
	789	0.466
	788	0.471
	787	0.475
	786	0.48
	785	0.484
	784	0.488
	783	0.493
	782	0.497
	781	0.501
	780	0.505
	779	0.509
	778	0.513
	777	0.516
	776	0.52
	775	0.524
	774	0.527
	773	0.531
	772	0.534
	771	0.537
	770	0.541
	769	0.544
	768	0.547
	767	0.55
	766	0.553
	765	0.556
	764	0.559
	763	0.562
	762	0.564
	761	0.567
	760	0.57
	759	0.572
	758	0.575
	757	0.577
	756	0.58
	755	0.582
	754	0.584
	753	0.586
	752	0.588
	751	0.59
	750	0.592
	749	0.594
	748	0.596
	747	0.597
	746	0.599
	745	0.601
	744	0.602
	743	0.604
	742	0.605
	741	0.607
	740	0.608
	739	0.609
	738	0.61
	737	0.611
	736	0.612
	735	0.614
	734	0.615
	733	0.616
	732	0.618
	731	0.619
	730	0.62
	729	0.621
	728	0.623
	727	0.624
	726	0.625
	725	0.626
	724	0.628
	723	0.629
	722	0.63
	721	0.631
	720	0.633
	719	0.634
	718	0.635
	717	0.636
	716	0.637
	715	0.639
	714	0.64
	713	0.641
	712	0.643
	711	0.644
	710	0.645
	709	0.647
	708	0.648
	707	0.65
	706	0.651
	705	0.652
	704	0.654
	703	0.655
	702	0.657
	701	0.658
	700	0.66
	699	0.661
	698	0.663
	697	0.665
	696	0.666
	695	0.668
	694	0.669
	693	0.671
	692	0.673
	691	0.675
	690	0.677
	689	0.678
	688	0.68
	687	0.682
	686	0.684
	685	0.686
	684	0.688
	683	0.69
	682	0.692
	681	0.694
	680	0.696
	679	0.699
	678	0.701
	677	0.703
	676	0.705
	675	0.707
	674	0.709
	673	0.711
	672	0.713
	671	0.715
	670	0.717
	669	0.719
	668	0.721
	667	0.722
	666	0.724
	665	0.725
	664	0.726
	663	0.727
	662	0.729
	661	0.73
	660	0.731
	659	0.732
	658	0.733
	657	0.734
	656	0.735
	655	0.735
	654	0.736
	653	0.736
	652	0.737
	651	0.737
	650	0.737
	649	0.737
	648	0.737
	647	0.737
	646	0.736
	645	0.736
	644	0.735
	643	0.734
	642	0.733
	641	0.732
	640	0.731
	639	0.73
	638	0.729
	637	0.727
	636	0.726
	635	0.724
	634	0.722
	633	0.72
	632	0.719
	631	0.717
	630	0.715
	629	0.713
	628	0.711
	627	0.708
	626	0.706
	625	0.704
	624	0.701
	623	0.699
	622	0.696
	621	0.694
	620	0.691
	619	0.688
	618	0.685
	617	0.682
	616	0.679
	615	0.676
	614	0.674
	613	0.671
	612	0.668
	611	0.665
	610	0.662
	609	0.659
	608	0.656
	607	0.652
	606	0.649
	605	0.646
	604	0.642
	603	0.639
	602	0.636
	601	0.633
	600	0.63
	599	0.627
	598	0.624
	597	0.621
	596	0.618
	595	0.614
	594	0.611
	593	0.607
	592	0.604
	591	0.601
	590	0.598
	589	0.595
	588	0.591
	587	0.588
	586	0.584
	585	0.581
	584	0.577
	583	0.574
	582	0.57
	581	0.567
	580	0.564
	579	0.56
	578	0.557
	577	0.554
	576	0.551
	575	0.547
	574	0.544
	573	0.541
	572	0.537
	571	0.534
	570	0.531
	569	0.527
	568	0.524
	567	0.52
	566	0.517
	565	0.514
	564	0.511
	563	0.508
	562	0.504
	561	0.501
	560	0.498
	559	0.494
	558	0.491
	557	0.487
	556	0.484
	555	0.48
	554	0.477
	553	0.474
	552	0.471
	551	0.468
	550	0.465
	549	0.461
	548	0.458
	547	0.455
	546	0.452
	545	0.449
	544	0.446
	543	0.443
	542	0.44
	541	0.437
	540	0.434
	539	0.431
	538	0.428
	537	0.425
	536	0.423
	535	0.42
	534	0.417
	533	0.415
	532	0.412
	531	0.409
	530	0.406
	529	0.404
	528	0.401
	527	0.399
	526	0.396
	525	0.394
	524	0.391
	523	0.388
	522	0.386
	521	0.383
	520	0.381
	519	0.379
	518	0.376
	517	0.374
	516	0.372
	515	0.369
	514	0.367
	513	0.365
	512	0.363
	511	0.36
	510	0.358
	509	0.356
	508	0.354
	507	0.352
	506	0.351
	505	0.352
	504	0.35
	503	0.348
	502	0.347
	501	0.345
	500	0.343
	499	0.341
	498	0.34
	497	0.338
	496	0.336
	495	0.334
	494	0.333
	493	0.331
	492	0.33
	491	0.328
	490	0.326
	489	0.325
	488	0.323
	487	0.322
	486	0.321
	485	0.319
	484	0.318
	483	0.317
	482	0.315
	481	0.314
	480	0.313
	479	0.312
	478	0.311
	477	0.31
	476	0.309
	475	0.308
	474	0.307
	473	0.306
	472	0.305
	471	0.304
	470	0.303
	469	0.302
	468	0.301
	467	0.3
	466	0.3
	465	0.299
	464	0.298
	463	0.297
	462	0.297
	461	0.296
	460	0.295
	459	0.295
	458	0.294
	457	0.293
	456	0.293
	455	0.292
	454	0.292
	453	0.292
	452	0.291
	451	0.291
	450	0.291
	449	0.291
	448	0.291
	447	0.29
	446	0.29
	445	0.29
	444	0.29
	443	0.29
	442	0.29
	441	0.29
	440	0.29
	439	0.291
	438	0.291
	437	0.292
	436	0.292
	435	0.292
	434	0.293
	433	0.293
	432	0.293
	431	0.294
	430	0.295
	429	0.296
	428	0.297
	427	0.298
	426	0.299
	425	0.3
	424	0.301
	423	0.302
	422	0.303
	421	0.304
	420	0.306
	419	0.307
	418	0.308
	417	0.31
	416	0.311
	415	0.313
	414	0.314
	413	0.315
	412	0.316
	411	0.318
	410	0.319
	409	0.32
	408	0.321
	407	0.322
	406	0.323
	405	0.325
	404	0.326
	403	0.327
	402	0.329
	401	0.328
	400	0.329
	--	--
	--	--
	--	--
	--	--
	--	--
	--	--
	--	--
	--	--
	--	--
	--	--
	--	--
	--	--
	--	--
	--	--
	--	--
	--	--
	--	--
	--	--
	--	--
	--	--
	--	--
	--	--
	--	--
	--	--
	--	--
	--	--
	--	--
	--	--
	--	--
	--	--
	--	--
	--	--
	--	--
	--	--
	--	--
	--	--
	--	--
	--	--
	--	--
	--	--
	--	--
	--	--
	--	--
	--	--
	--	--
	--	--
	--	--
	--	--
	--	--
	--	--
	--	--
	--	--
	--	--
	--	--
	--	--
	--	--
	--	--
	--	--
	--	--
	--	--
	--	--
	--	--
	--	--
	--	--
	--	--
	--	--
	--	--
	--	--
	--	--
	--	--
	--	--
	--	--
	--	--
	--	--
	--	--
	--	--
	--	--
	--	--
	--	--
	--	--
	--	--
	--	--
	--	--
	--	--
	--	--
	--	--
	--	--
	--	--
	--	--
	--	--
	--	--
	--	--
	--	--
	--	--
	--	--
	--	--
	--	--
	--	--
	--	--
	--	--
	--	--
	--	--
	--	--
	--	--
	--	--
	--	--
	--	--
	--	--
	--	--
	--	--
	--	--
	--	--
	--	--
	--	--
	--	--
	--	--
	--	--
	--	--
	--	--
	--	--
	--	--
	--	--
	--	--
	--	--
	--	--
	--	--
	--	--
	--	--
	--	--
	--	--
	--	--
	--	--
	--	--
	--	--
	--	--
	--	--
	--	--
	--	--
	--	--
	--	--
	--	--
	--	--
	--	--
	--	--
	--	--
	--	--
	--	--
	--	--
	--	--
	--	--
	--	--
	--	--
	--	--
	--	--
	--	--
	--	--
	--	--
	--	--
	--	--
	--	--
	--	--
	--	--
	--	--
	--	--
	--	--
	--	--
	--	--
	--	--
	--	--
	--	--
	--	--
	--	--
	--	--
	--	--
	--	--
	--	--
	--	--
	--	--
	--	--
	--	--
	--	--
	--	--
	--	--
	--	--
	--	--
	--	--
	--	--
	--	--
	--	--
	--	--
	--	--
	--	--
	--	--
	--	--
	--	--
	--	--
	--	--
	--	--
	--	--
	--	--

## Sheet: Figure 1e
Figure 1e
	Wavenumber(cm-1)	Raman intensity(a.u.)
		PIDA co-crystals	PIDA suspension
	400	0.19586	0.25048
	400.604	0.19586	0.25155
	401.207	0.19586	0.25255
	401.811	0.19589	0.25349
	402.415	0.19596	0.25435
	403.018	0.19608	0.25514
	403.622	0.19622	0.25587
	404.226	0.19635	0.25653
	404.829	0.19648	0.25712
	405.433	0.19666	0.25764
	406.037	0.19749	0.25809
	406.64	0.19767	0.2585
	407.244	0.19763	0.25879
	407.848	0.19747	0.25894
	408.451	0.197	0.25895
	409.055	0.19651	0.25889
	409.659	0.19612	0.259
	410.262	0.19578	0.25914
	410.866	0.19546	0.25931
	411.47	0.19513	0.25947
	412.073	0.19478	0.25962
	412.677	0.19441	0.25977
	413.281	0.19405	0.25991
	413.884	0.19381	0.26004
	414.488	0.19375	0.26015
	415.092	0.19372	0.26024
	415.695	0.1937	0.2603
	416.299	0.1937	0.2603
	416.903	0.1938	0.26026
	417.506	0.19395	0.26015
	418.11	0.1941	0.25993
	418.714	0.19424	0.25958
	419.317	0.19442	0.25905
	419.921	0.19464	0.2583
	420.525	0.19495	0.25734
	421.128	0.19539	0.25623
	421.732	0.19597	0.25501
	422.336	0.1966	0.25372
	422.939	0.19728	0.25242
	423.543	0.19802	0.25116
	424.147	0.19877	0.24997
	424.75	0.19946	0.24891
	425.354	0.19977	0.24801
	425.958	0.19993	0.2473
	426.561	0.19999	0.24679
	427.165	0.2	0.2465
	427.769	0.19993	0.24645
	428.372	0.19984	0.24663
	428.976	0.19975	0.24705
	429.58	0.19962	0.24765
	430.183	0.19945	0.24838
	430.787	0.19922	0.24915
	431.391	0.19898	0.24986
	431.994	0.1987	0.25043
	432.598	0.19841	0.25086
	433.202	0.19816	0.25107
	433.805	0.19778	0.25104
	434.409	0.19759	0.25075
	435.013	0.1977	0.25022
	435.616	0.19821	0.24951
	436.22	0.19848	0.24864
	436.824	0.19933	0.2476
	437.427	0.20024	0.24638
	438.031	0.20086	0.24495
	438.635	0.20127	0.24332
	439.238	0.20141	0.24162
	439.842	0.20133	0.23996
	440.446	0.20104	0.23846
	441.049	0.2005	0.23723
	441.653	0.198	0.23634
	442.257	0.19627	0.23582
	442.86	0.19548	0.23561
	443.464	0.19537	0.23571
	444.068	0.19496	0.2361
	444.671	0.19455	0.23671
	445.275	0.19414	0.2375
	445.879	0.19374	0.23847
	446.482	0.1934	0.2396
	447.086	0.19311	0.24085
	447.69	0.19285	0.24221
	448.293	0.19276	0.24354
	448.897	0.19278	0.24478
	449.501	0.19269	0.24584
	450.104	0.19256	0.24667
	450.708	0.19244	0.24726
	451.312	0.1924	0.24769
	451.916	0.19245	0.24793
	452.519	0.19259	0.248
	453.123	0.19285	0.2479
	453.726	0.19285	0.24763
	454.33	0.19284	0.24725
	454.934	0.1933	0.24679
	455.538	0.19435	0.2463
	456.141	0.19555	0.24581
	456.745	0.19701	0.24536
	457.349	0.19858	0.24496
	457.952	0.19966	0.24464
	458.556	0.20048	0.24443
	459.16	0.201	0.24433
	459.763	0.20123	0.24438
	460.367	0.20121	0.24459
	460.971	0.20084	0.24498
	461.574	0.19942	0.24556
	462.178	0.19826	0.24628
	462.782	0.19753	0.24713
	463.385	0.19686	0.24807
	463.989	0.19655	0.24899
	464.593	0.1963	0.24983
	465.196	0.19608	0.25055
	465.8	0.19589	0.25113
	466.404	0.19571	0.25153
	467.007	0.19547	0.2517
	467.611	0.19527	0.25163
	468.215	0.19508	0.25129
	468.818	0.19489	0.25067
	469.422	0.19476	0.24976
	470.026	0.19465	0.24861
	470.629	0.19454	0.24723
	471.233	0.19444	0.24566
	471.837	0.19434	0.24401
	472.44	0.19423	0.24239
	473.044	0.19408	0.2409
	473.648	0.19383	0.23959
	474.251	0.19349	0.23855
	474.855	0.1931	0.23785
	475.459	0.19268	0.23746
	476.062	0.19248	0.23731
	476.666	0.19237	0.23738
	477.27	0.19218	0.23767
	477.873	0.19193	0.23811
	478.477	0.1917	0.23862
	479.081	0.1915	0.23913
	479.684	0.19129	0.23958
	480.288	0.19106	0.23991
	480.892	0.19102	0.24006
	481.495	0.191	0.24001
	482.099	0.191	0.23972
	482.703	0.19101	0.2392
	483.306	0.191	0.23842
	483.91	0.19097	0.23747
	484.514	0.19087	0.23638
	485.117	0.19069	0.23519
	485.721	0.19043	0.23394
	486.325	0.19016	0.23267
	486.928	0.18981	0.23144
	487.532	0.18943	0.23022
	488.136	0.18902	0.22906
	488.739	0.18854	0.22799
	489.343	0.18802	0.22702
	489.947	0.18757	0.22614
	490.55	0.18722	0.22533
	491.154	0.18695	0.22461
	491.758	0.18676	0.22397
	492.361	0.18657	0.22341
	492.965	0.18643	0.22293
	493.569	0.18633	0.22254
	494.172	0.18625	0.22222
	494.776	0.18622	0.22198
	495.38	0.18612	0.22183
	495.983	0.18598	0.22182
	496.587	0.18583	0.22195
	497.191	0.1857	0.22216
	497.794	0.18559	0.22242
	498.398	0.1855	0.22269
	499.002	0.1855	0.22296
	499.605	0.18557	0.22318
	500.209	0.18567	0.22333
	500.813	0.18572	0.22341
	501.416	0.18577	0.22343
	502.02	0.18583	0.22337
	502.624	0.18591	0.22322
	503.227	0.18599	0.22294
	503.831	0.18627	0.2225
	504.435	0.18654	0.2219
	505.038	0.18683	0.22113
	505.642	0.18712	0.22022
	506.246	0.18743	0.21924
	506.849	0.18766	0.21823
	507.453	0.18781	0.21728
	508.057	0.18774	0.21643
	508.66	0.18736	0.21569
	509.264	0.18698	0.21506
	509.868	0.18664	0.21461
	510.471	0.18634	0.2144
	511.075	0.18608	0.21448
	511.679	0.18586	0.21486
	512.282	0.18571	0.21559
	512.886	0.18562	0.21667
	513.49	0.18558	0.21812
	514.093	0.18559	0.21986
	514.697	0.18565	0.22185
	515.301	0.18575	0.224
	515.904	0.18589	0.22622
	516.508	0.18607	0.22845
	517.112	0.18629	0.2306
	517.715	0.18655	0.23264
	518.319	0.18686	0.23447
	518.923	0.18724	0.23595
	519.526	0.18755	0.23699
	520.13	0.18791	0.23758
	520.734	0.18915	0.23774
	521.337	0.19155	0.23755
	521.941	0.19268	0.23705
	522.545	0.19281	0.23628
	523.148	0.1925	0.23528
	523.752	0.19186	0.23406
	524.356	0.19097	0.23275
	524.959	0.18972	0.23143
	525.563	0.18836	0.23021
	526.167	0.18724	0.22918
	526.77	0.18634	0.22844
	527.374	0.18567	0.22803
	527.978	0.18537	0.22797
	528.581	0.18531	0.22824
	529.185	0.18528	0.22883
	529.789	0.18537	0.22973
	530.392	0.18549	0.23071
	530.996	0.18566	0.23163
	531.6	0.18583	0.23246
	532.203	0.186	0.23319
	532.807	0.18629	0.23379
	533.411	0.18658	0.23417
	534.014	0.18689	0.23427
	534.618	0.1872	0.23403
	535.222	0.18751	0.23345
	535.825	0.1878	0.23255
	536.429	0.18808	0.23144
	537.033	0.18832	0.23014
	537.636	0.18849	0.22872
	538.24	0.18855	0.22725
	538.844	0.18858	0.22578
	539.447	0.18858	0.22436
	540.051	0.18853	0.22306
	540.655	0.18841	0.22195
	541.258	0.18828	0.22108
	541.862	0.18815	0.22049
	542.466	0.18801	0.22009
	543.069	0.18795	0.21996
	543.673	0.18807	0.2201
	544.277	0.18829	0.22045
	544.88	0.18863	0.22104
	545.484	0.18899	0.22188
	546.088	0.18935	0.22296
	546.691	0.1897	0.22422
	547.295	0.19	0.2256
	547.899	0.19029	0.22702
	548.502	0.19055	0.22841
	549.106	0.19078	0.22972
	549.71	0.19098	0.23088
	550.313	0.19115	0.23183
	550.917	0.19128	0.23255
	551.521	0.19137	0.23302
	552.124	0.19144	0.23322
	552.728	0.19146	0.23312
	553.332	0.19143	0.2327
	553.935	0.19138	0.232
	554.539	0.19128	0.23105
	555.143	0.19115	0.22989
	555.746	0.19097	0.22857
	556.35	0.19073	0.22715
	556.954	0.19045	0.22575
	557.557	0.19015	0.22443
	558.161	0.18982	0.22321
	558.765	0.18945	0.22208
	559.368	0.18906	0.2211
	559.972	0.18863	0.22034
	560.576	0.18817	0.21983
	561.179	0.18769	0.21957
	561.783	0.18718	0.2195
	562.387	0.18668	0.21957
	562.99	0.18612	0.21972
	563.594	0.18558	0.21988
	564.198	0.18505	0.22
	564.802	0.18449	0.22005
	565.405	0.18415	0.21996
	566.009	0.18402	0.21977
	566.612	0.18394	0.21944
	567.216	0.18386	0.21896
	567.82	0.18381	0.21833
	568.424	0.18381	0.2176
	569.027	0.18383	0.21686
	569.631	0.18384	0.21615
	570.235	0.18386	0.21549
	570.838	0.18392	0.21492
	571.442	0.18399	0.21456
	572.046	0.1841	0.21442
	572.649	0.18426	0.21451
	573.253	0.18448	0.21478
	573.857	0.18473	0.21516
	574.46	0.18498	0.21564
	575.064	0.18523	0.21619
	575.668	0.18544	0.2168
	576.271	0.18554	0.21742
	576.875	0.18538	0.21802
	577.479	0.18516	0.21854
	578.082	0.18493	0.21896
	578.686	0.18475	0.21925
	579.29	0.18465	0.2194
	579.893	0.18468	0.21942
	580.497	0.18473	0.21936
	581.101	0.18477	0.21922
	581.704	0.18478	0.219
	582.308	0.18476	0.2187
	582.912	0.18475	0.21834
	583.515	0.18466	0.21803
	584.119	0.18454	0.21773
	584.723	0.1844	0.21745
	585.326	0.18424	0.21716
	585.93	0.18406	0.21683
	586.534	0.18389	0.21645
	587.137	0.1837	0.216
	587.741	0.1835	0.21544
	588.345	0.18331	0.21477
	588.948	0.18313	0.21403
	589.552	0.18293	0.21326
	590.156	0.18276	0.21255
	590.759	0.18259	0.2119
	591.363	0.18244	0.21129
	591.967	0.1823	0.21075
	592.57	0.18218	0.21032
	593.174	0.18215	0.21013
	593.778	0.18214	0.21016
	594.381	0.18213	0.21039
	594.985	0.18214	0.21077
	595.589	0.1822	0.21131
	596.192	0.18233	0.21194
	596.796	0.18249	0.21262
	597.4	0.18271	0.21331
	598.003	0.18298	0.21393
	598.607	0.18316	0.21445
	599.211	0.18333	0.21472
	599.814	0.18341	0.21475
	600.418	0.18351	0.2146
	601.022	0.18374	0.21433
	601.625	0.18394	0.214
	602.229	0.1841	0.21365
	602.833	0.18424	0.21325
	603.436	0.18434	0.21285
	604.04	0.18436	0.21252
	604.644	0.18414	0.21233
	605.247	0.1839	0.21232
	605.851	0.18368	0.21243
	606.455	0.18347	0.21262
	607.058	0.18329	0.21291
	607.662	0.18323	0.21327
	608.266	0.18321	0.21369
	608.869	0.18325	0.21415
	609.473	0.18332	0.21461
	610.077	0.18342	0.215
	610.68	0.18355	0.21527
	611.284	0.18371	0.21536
	611.888	0.18391	0.21532
	612.491	0.18413	0.21512
	613.095	0.18436	0.21475
	613.699	0.1846	0.21422
	614.302	0.18494	0.21345
	614.906	0.18527	0.21253
	615.51	0.18561	0.2115
	616.113	0.18591	0.21044
	616.717	0.18611	0.20938
	617.321	0.18626	0.20837
	617.924	0.18616	0.20741
	618.528	0.18599	0.20655
	619.132	0.18579	0.20586
	619.735	0.18557	0.20538
	620.339	0.18532	0.20518
	620.943	0.18511	0.20523
	621.546	0.18488	0.20552
	622.15	0.18466	0.20603
	622.754	0.18445	0.20668
	623.357	0.18415	0.20741
	623.961	0.18386	0.20817
	624.565	0.1836	0.20893
	625.168	0.18337	0.20965
	625.772	0.18321	0.2103
	626.376	0.18313	0.21086
	626.979	0.18343	0.21144
	627.583	0.18375	0.21202
	628.187	0.18407	0.21256
	628.79	0.18436	0.21305
	629.394	0.18458	0.21345
	629.998	0.18472	0.21374
	630.601	0.18481	0.21395
	631.205	0.18484	0.21408
	631.809	0.18483	0.21412
	632.412	0.18476	0.21402
	633.016	0.18465	0.21375
	633.62	0.18448	0.21332
	634.223	0.18421	0.21276
	634.827	0.18389	0.21208
	635.431	0.18354	0.21133
	636.034	0.18315	0.21058
	636.638	0.18274	0.20989
	637.242	0.18236	0.20931
	637.845	0.18213	0.20889
	638.449	0.18212	0.20867
	639.053	0.18236	0.20865
	639.656	0.18269	0.20885
	640.26	0.1831	0.20927
	640.864	0.18358	0.20992
	641.467	0.1841	0.21082
	642.071	0.18466	0.21193
	642.675	0.18514	0.21318
	643.278	0.18564	0.21443
	643.882	0.18616	0.21555
	644.486	0.18671	0.21645
	645.089	0.18729	0.21707
	645.693	0.18786	0.21747
	646.297	0.18839	0.21757
	646.9	0.18887	0.21738
	647.504	0.18916	0.21686
	648.108	0.18916	0.21603
	648.711	0.18911	0.21492
	649.315	0.18908	0.21356
	649.919	0.18918	0.212
	650.522	0.18939	0.21029
	651.126	0.1897	0.2085
	651.73	0.19008	0.20679
	652.333	0.19055	0.20528
	652.937	0.19099	0.20408
	653.541	0.19136	0.20328
	654.144	0.19166	0.20288
	654.748	0.19191	0.20284
	655.352	0.19222	0.20308
	655.955	0.19253	0.20361
	656.559	0.19287	0.20438
	657.163	0.19324	0.20532
	657.766	0.19365	0.20632
	658.37	0.19421	0.20725
	658.974	0.19484	0.20803
	659.577	0.19546	0.2086
	660.181	0.19607	0.20894
	660.785	0.19663	0.20901
	661.388	0.19707	0.20881
	661.992	0.19741	0.20835
	662.596	0.1977	0.20767
	663.199	0.19798	0.20684
	663.803	0.19828	0.20596
	664.407	0.19859	0.20508
	665.01	0.19882	0.20427
	665.614	0.19892	0.20359
	666.218	0.19895	0.20309
	666.821	0.19894	0.20285
	667.425	0.19891	0.20288
	668.029	0.19882	0.2032
	668.632	0.1987	0.20377
	669.236	0.19851	0.20452
	669.84	0.19827	0.20538
	670.443	0.19799	0.20629
	671.047	0.19765	0.20724
	671.651	0.19727	0.20817
	672.254	0.19684	0.20902
	672.858	0.19627	0.20976
	673.462	0.19554	0.21038
	674.065	0.19464	0.21088
	674.669	0.19365	0.21129
	675.273	0.19288	0.21167
	675.876	0.19218	0.21201
	676.48	0.19151	0.21229
	677.084	0.19085	0.21249
	677.688	0.19017	0.21261
	678.291	0.18946	0.21269
	678.895	0.18873	0.21274
	679.498	0.188	0.21276
	680.102	0.18685	0.21277
	680.706	0.18458	0.21276
	681.31	0.18399	0.2127
	681.913	0.18356	0.21255
	682.517	0.18319	0.21228
	683.12	0.18286	0.21188
	683.724	0.18264	0.21135
	684.328	0.1826	0.21069
	684.932	0.18272	0.20992
	685.535	0.18276	0.2091
	686.139	0.18272	0.20829
	686.742	0.18262	0.20753
	687.346	0.18243	0.20687
	687.95	0.18213	0.20628
	688.554	0.18181	0.20574
	689.157	0.18146	0.20527
	689.761	0.18105	0.20489
	690.365	0.18058	0.20463
	690.968	0.18	0.20449
	691.572	0.17919	0.20449
	692.176	0.17831	0.20462
	692.779	0.1774	0.20491
	693.383	0.17656	0.20536
	693.987	0.17594	0.20597
	694.59	0.17544	0.2067
	695.194	0.17507	0.20745
	695.798	0.1748	0.20818
	696.401	0.17459	0.20885
	697.005	0.17442	0.20943
	697.609	0.17431	0.20989
	698.212	0.17424	0.21024
	698.816	0.17422	0.21041
	699.42	0.17422	0.21044
	700.023	0.17424	0.21039
	700.627	0.17431	0.21029
	701.231	0.17443	0.21018
	701.834	0.17459	0.21006
	702.438	0.17479	0.20992
	703.042	0.17502	0.20977
	703.645	0.17529	0.20959
	704.249	0.1756	0.2094
	704.853	0.17591	0.20924
	705.456	0.17617	0.20909
	706.06	0.17622	0.20894
	706.664	0.17605	0.20876
	707.267	0.17588	0.2085
	707.871	0.17566	0.20821
	708.475	0.17539	0.20789
	709.078	0.17519	0.20753
	709.682	0.17506	0.20713
	710.286	0.17496	0.20671
	710.889	0.1748	0.20628
	711.493	0.17447	0.20591
	712.097	0.17402	0.20565
	712.7	0.17351	0.20548
	713.304	0.17301	0.20537
	713.908	0.17255	0.20528
	714.511	0.17222	0.20517
	715.115	0.17195	0.20503
	715.719	0.17173	0.2049
	716.322	0.17151	0.20475
	716.926	0.17125	0.20439
	717.53	0.17093	0.20381
	718.133	0.1706	0.20339
	718.737	0.17034	0.20314
	719.341	0.1701	0.20302
	719.944	0.1699	0.20302
	720.548	0.16979	0.20311
	721.152	0.1696	0.20327
	721.755	0.16978	0.20345
	722.359	0.17021	0.20363
	722.963	0.17067	0.20378
	723.566	0.17107	0.20389
	724.17	0.17152	0.20391
	724.774	0.17222	0.20385
	725.377	0.1729	0.20371
	725.981	0.17348	0.2035
	726.585	0.17398	0.20325
	727.188	0.17445	0.20299
	727.792	0.17481	0.20271
	728.396	0.17517	0.2023
	728.999	0.17545	0.20174
	729.603	0.17561	0.20125
	730.207	0.17561	0.20109
	730.81	0.17541	0.20102
	731.414	0.17475	0.20102
	732.018	0.17391	0.20109
	732.621	0.17314	0.20123
	733.225	0.17238	0.2014
	733.829	0.1716	0.20158
	734.432	0.17101	0.20177
	735.036	0.17062	0.20196
	735.64	0.17036	0.20215
	736.243	0.17023	0.20235
	736.847	0.17027	0.20259
	737.451	0.17058	0.20289
	738.054	0.17109	0.20326
	738.658	0.17164	0.20372
	739.262	0.17209	0.20426
	739.865	0.17257	0.20487
	740.469	0.17312	0.20552
	741.073	0.17375	0.20624
	741.676	0.17463	0.20703
	742.28	0.175	0.20791
	742.884	0.17503	0.20865
	743.487	0.1748	0.20929
	744.091	0.17435	0.20981
	744.695	0.17371	0.21019
	745.298	0.17303	0.21039
	745.902	0.17233	0.2104
	746.506	0.17168	0.21018
	747.109	0.17112	0.20977
	747.713	0.17064	0.20922
	748.317	0.17026	0.20854
	748.92	0.17013	0.20782
	749.524	0.17018	0.20709
	750.128	0.17008	0.20641
	750.731	0.16983	0.20582
	751.335	0.16969	0.20534
	751.939	0.16986	0.205
	752.542	0.17008	0.20482
	753.146	0.17028	0.20481
	753.75	0.17047	0.20493
	754.353	0.17066	0.20512
	754.957	0.17081	0.20521
	755.561	0.17094	0.2053
	756.164	0.17106	0.20534
	756.768	0.17114	0.20526
	757.372	0.17117	0.20496
	757.975	0.17117	0.20444
	758.579	0.17107	0.20376
	759.183	0.17095	0.20307
	759.786	0.17079	0.20247
	760.39	0.17059	0.20203
	760.994	0.17036	0.20177
	761.597	0.17012	0.20172
	762.201	0.16984	0.20189
	762.805	0.16957	0.20226
	763.408	0.16928	0.20284
	764.012	0.16899	0.20358
	764.616	0.16868	0.20444
	765.219	0.16839	0.20531
	765.823	0.1682	0.20612
	766.427	0.16792	0.20677
	767.03	0.16764	0.20722
	767.634	0.16737	0.20741
	768.238	0.16709	0.20731
	768.841	0.1668	0.20688
	769.445	0.16641	0.20613
	770.049	0.16601	0.20515
	770.652	0.16563	0.20402
	771.256	0.16525	0.20281
	771.86	0.16492	0.20159
	772.463	0.1647	0.20039
	773.067	0.16473	0.19933
	773.671	0.1648	0.19854
	774.274	0.16493	0.1981
	774.878	0.16515	0.19794
	775.482	0.16543	0.19797
	776.085	0.16576	0.19809
	776.689	0.16615	0.19821
	777.293	0.16655	0.19828
	777.896	0.16689	0.19827
	778.5	0.16718	0.19821
	779.104	0.16743	0.19809
	779.707	0.16761	0.19791
	780.311	0.16771	0.19771
	780.915	0.16771	0.19753
	781.518	0.16762	0.19739
	782.122	0.16749	0.19731
	782.726	0.16728	0.19731
	783.329	0.16684	0.19748
	783.933	0.16634	0.19796
	784.537	0.16584	0.19883
	785.14	0.16534	0.20007
	785.744	0.16492	0.20152
	786.348	0.1646	0.20301
	786.951	0.1643	0.20437
	787.555	0.16403	0.20553
	788.159	0.16383	0.20648
	788.762	0.16366	0.20722
	789.366	0.16355	0.20774
	789.97	0.16349	0.20793
	790.573	0.1635	0.20773
	791.177	0.16355	0.20716
	791.781	0.16366	0.2063
	792.384	0.16381	0.20526
	792.988	0.16398	0.20413
	793.592	0.16415	0.20298
	794.196	0.16432	0.20191
	794.799	0.16443	0.201
	795.403	0.16434	0.20038
	796.007	0.16416	0.20007
	796.61	0.1639	0.20003
	797.214	0.16357	0.20017
	797.817	0.16316	0.20041
	798.421	0.16269	0.20072
	799.025	0.1622	0.20103
	799.629	0.16177	0.20131
	800.232	0.1611	0.20153
	800.836	0.16032	0.2017
	801.44	0.16045	0.20183
	802.043	0.16109	0.20186
	802.647	0.16216	0.20182
	803.251	0.16305	0.20178
	803.854	0.16366	0.20173
	804.458	0.16406	0.20165
	805.062	0.16425	0.2015
	805.665	0.16419	0.20127
	806.269	0.16388	0.20099
	806.873	0.16352	0.20063
	807.476	0.16323	0.2002
	808.08	0.1631	0.19974
	808.684	0.16315	0.19922
	809.287	0.16334	0.19864
	809.891	0.16371	0.19809
	810.495	0.16417	0.19752
	811.098	0.16484	0.19692
	811.702	0.16552	0.19636
	812.306	0.16564	0.19591
	812.909	0.16553	0.19569
	813.513	0.16545	0.19574
	814.117	0.16532	0.19617
	814.72	0.16517	0.19721
	815.324	0.16501	0.19838
	815.928	0.16483	0.19941
	816.531	0.16467	0.20024
	817.135	0.16449	0.20085
	817.739	0.1643	0.2012
	818.342	0.16412	0.20114
	818.946	0.16395	0.2008
	819.55	0.16377	0.20025
	820.153	0.16364	0.19953
	820.757	0.16352	0.19865
	821.361	0.16341	0.19781
	821.964	0.16335	0.19715
	822.568	0.16335	0.19669
	823.172	0.16335	0.19646
	823.775	0.16335	0.19651
	824.379	0.16337	0.19685
	824.983	0.16339	0.19747
	825.586	0.16336	0.19839
	826.19	0.16327	0.19969
	826.794	0.16312	0.20122
	827.397	0.16273	0.20245
	828.001	0.16245	0.20351
	828.605	0.1623	0.20444
	829.208	0.16228	0.20519
	829.812	0.16235	0.20569
	830.416	0.16245	0.2059
	831.019	0.16255	0.206
	831.623	0.1627	0.20596
	832.227	0.16286	0.2058
	832.83	0.163	0.20563
	833.434	0.16313	0.20556
	834.038	0.16321	0.20561
	834.641	0.16326	0.20577
	835.245	0.16327	0.20599
	835.849	0.16323	0.20627
	836.452	0.16314	0.20656
	837.056	0.16304	0.20682
	837.66	0.16285	0.20708
	838.263	0.16243	0.20734
	838.867	0.16198	0.20757
	839.471	0.1615	0.20776
	840.074	0.16101	0.2079
	840.678	0.16053	0.20799
	841.282	0.16007	0.20807
	841.885	0.15966	0.20813
	842.489	0.15941	0.20812
	843.093	0.15915	0.20803
	843.696	0.15892	0.20792
	844.3	0.15872	0.20786
	844.904	0.15856	0.20791
	845.507	0.15843	0.20801
	846.111	0.15834	0.20815
	846.715	0.15827	0.20833
	847.318	0.15823	0.20856
	847.922	0.15824	0.20879
	848.526	0.15829	0.20897
	849.129	0.15835	0.20907
	849.733	0.1584	0.20907
	850.337	0.1585	0.20893
	850.94	0.15836	0.20865
	851.544	0.15801	0.20825
	852.148	0.15757	0.20776
	852.751	0.15711	0.20718
	853.355	0.15669	0.20653
	853.959	0.15637	0.20574
	854.562	0.15598	0.20478
	855.166	0.15562	0.2037
	855.77	0.15531	0.20253
	856.373	0.15505	0.2014
	856.977	0.15485	0.2004
	857.581	0.15472	0.19963
	858.184	0.1547	0.19917
	858.788	0.15475	0.19905
	859.392	0.15491	0.19926
	859.995	0.15521	0.19981
	860.599	0.15563	0.20067
	861.203	0.15616	0.20181
	861.806	0.15667	0.20318
	862.41	0.15717	0.20472
	863.014	0.15751	0.20638
	863.617	0.15774	0.20808
	864.221	0.15787	0.20974
	864.825	0.15789	0.21125
	865.428	0.1578	0.21251
	866.032	0.15755	0.21345
	866.636	0.15719	0.214
	867.239	0.15677	0.21395
	867.843	0.15634	0.21353
	868.447	0.15597	0.21293
	869.05	0.15576	0.2122
	869.654	0.15566	0.2114
	870.258	0.1557	0.21056
	870.861	0.1559	0.2097
	871.465	0.15621	0.20886
	872.069	0.15661	0.20807
	872.672	0.15708	0.20736
	873.276	0.15759	0.20676
	873.88	0.15808	0.2063
	874.483	0.15845	0.20598
	875.087	0.1587	0.20583
	875.691	0.15882	0.20581
	876.294	0.15884	0.20591
	876.898	0.15884	0.2061
	877.502	0.15879	0.20636
	878.105	0.15871	0.20666
	878.709	0.15869	0.20696
	879.313	0.15864	0.20726
	879.916	0.15853	0.20784
	880.52	0.15848	0.20864
	881.124	0.15853	0.20964
	881.727	0.15874	0.21083
	882.331	0.15906	0.21213
	882.935	0.15953	0.21337
	883.538	0.16009	0.21446
	884.142	0.16068	0.21531
	884.746	0.16128	0.21587
	885.349	0.16175	0.21609
	885.953	0.1623	0.21599
	886.557	0.16287	0.21555
	887.16	0.16343	0.21483
	887.764	0.16393	0.21381
	888.368	0.16428	0.21275
	888.971	0.16421	0.21181
	889.575	0.16406	0.21108
	890.179	0.1638	0.21064
	890.782	0.1635	0.21057
	891.386	0.16319	0.21094
	891.99	0.16286	0.21187
	892.593	0.16253	0.21335
	893.197	0.16222	0.2153
	893.801	0.16188	0.21758
	894.404	0.16153	0.22001
	895.008	0.16119	0.22239
	895.612	0.1609	0.22461
	896.215	0.16065	0.22656
	896.819	0.16046	0.22815
	897.423	0.16072	0.22932
	898.026	0.16111	0.23002
	898.63	0.16133	0.23025
	899.234	0.16142	0.23002
	899.837	0.16151	0.22942
	900.441	0.16164	0.22866
	901.045	0.16174	0.22773
	901.649	0.16201	0.22665
	902.252	0.16225	0.22548
	902.856	0.16244	0.22428
	903.459	0.16258	0.2231
	904.063	0.16267	0.222
	904.667	0.16265	0.22096
	905.271	0.16242	0.21997
	905.874	0.16202	0.21906
	906.478	0.16156	0.21823
	907.081	0.16105	0.2175
	907.685	0.1605	0.21687
	908.289	0.15993	0.21636
	908.893	0.15949	0.21598
	909.496	0.1591	0.21572
	910.1	0.15861	0.21559
	910.703	0.15811	0.21559
	911.307	0.15772	0.21571
	911.911	0.15747	0.21598
	912.515	0.15733	0.21635
	913.118	0.15738	0.2168
	913.722	0.15755	0.2173
	914.326	0.15796	0.21781
	914.929	0.15853	0.21829
	915.533	0.1592	0.21871
	916.137	0.1599	0.21902
	916.74	0.16052	0.21919
	917.344	0.161	0.21919
	917.948	0.16141	0.219
	918.551	0.16172	0.2186
	919.155	0.16187	0.218
	919.759	0.16185	0.21719
	920.362	0.16173	0.2162
	920.966	0.1615	0.21507
	921.57	0.16121	0.21384
	922.173	0.16102	0.21257
	922.777	0.16086	0.21131
	923.381	0.16075	0.21011
	923.984	0.16072	0.20902
	924.588	0.16076	0.20807
	925.192	0.16081	0.20729
	925.795	0.16091	0.2067
	926.399	0.16089	0.20637
	927.003	0.16088	0.20633
	927.606	0.16094	0.20662
	928.21	0.16109	0.20723
	928.814	0.16133	0.20821
	929.417	0.1616	0.20953
	930.021	0.16191	0.21114
	930.625	0.16221	0.21299
	931.228	0.16254	0.21501
	931.832	0.16289	0.21715
	932.436	0.16327	0.21938
	933.039	0.16369	0.22165
	933.643	0.16415	0.22388
	934.247	0.16464	0.22603
	934.85	0.16511	0.22807
	935.454	0.16555	0.22993
	936.058	0.16582	0.23155
	936.661	0.16588	0.23287
	937.265	0.16583	0.23381
	937.869	0.1657	0.23441
	938.472	0.16562	0.23473
	939.076	0.16545	0.23482
	939.68	0.16525	0.23473
	940.283	0.1651	0.23458
	940.887	0.16501	0.23441
	941.491	0.16498	0.23422
	942.094	0.16507	0.23404
	942.698	0.16537	0.23393
	943.302	0.16579	0.23393
	943.905	0.16634	0.23408
	944.509	0.16715	0.23444
	945.113	0.16823	0.23504
	945.716	0.16935	0.23596
	946.32	0.17044	0.2372
	946.924	0.17156	0.23874
	947.527	0.17275	0.24051
	948.131	0.17392	0.2425
	948.735	0.17504	0.24464
	949.338	0.17617	0.24691
	949.942	0.17734	0.24932
	950.546	0.17892	0.25187
	951.149	0.1802	0.25454
	951.753	0.18146	0.25733
	952.357	0.18276	0.26026
	952.96	0.18416	0.26327
	953.564	0.18573	0.26636
	954.168	0.18754	0.26955
	954.771	0.18959	0.2729
	955.375	0.19206	0.27644
	955.979	0.19495	0.28019
	956.582	0.1982	0.28414
	957.186	0.2017	0.2883
	957.79	0.2054	0.29266
	958.393	0.20948	0.29713
	958.997	0.2141	0.30165
	959.601	0.2193	0.30615
	960.204	0.22498	0.31058
	960.808	0.23118	0.31486
	961.412	0.23786	0.31892
	962.015	0.24476	0.32273
	962.619	0.25147	0.32621
	963.223	0.25778	0.32934
	963.826	0.26385	0.33204
	964.43	0.27081	0.33423
	965.034	0.27783	0.33584
	965.637	0.28567	0.33684
	966.241	0.29317	0.33712
	966.845	0.29659	0.33682
	967.448	0.29635	0.33593
	968.052	0.29275	0.33441
	968.656	0.28765	0.33227
	969.259	0.28183	0.3296
	969.863	0.27569	0.32623
	970.467	0.26934	0.32213
	971.07	0.26282	0.31731
	971.674	0.2563	0.31186
	972.278	0.24996	0.30592
	972.881	0.24381	0.29964
	973.485	0.23805	0.29319
	974.089	0.23297	0.28679
	974.692	0.22818	0.28063
	975.296	0.22307	0.27493
	975.9	0.21822	0.26975
	976.503	0.2136	0.26516
	977.107	0.20934	0.26121
	977.711	0.20531	0.25793
	978.314	0.20146	0.25535
	978.918	0.19774	0.25367
	979.522	0.1942	0.25264
	980.125	0.19099	0.25196
	980.729	0.18837	0.25153
	981.333	0.18584	0.25118
	981.936	0.18344	0.25063
	982.54	0.18127	0.24982
	983.144	0.17941	0.2488
	983.747	0.17794	0.24757
	984.351	0.17691	0.24621
	984.955	0.17617	0.24472
	985.558	0.17564	0.24319
	986.162	0.17516	0.24171
	986.766	0.1747	0.24033
	987.369	0.17431	0.23911
	987.973	0.17396	0.23804
	988.577	0.17357	0.23713
	989.18	0.17315	0.23641
	989.784	0.17266	0.23588
	990.388	0.1721	0.23552
	990.991	0.17144	0.23528
	991.595	0.17069	0.23494
	992.199	0.16983	0.23446
	992.802	0.16888	0.23392
	993.406	0.16788	0.23337
	994.01	0.16683	0.23283
	994.613	0.16576	0.23239
	995.217	0.16464	0.23219
	995.821	0.16354	0.23229
	996.424	0.1625	0.23262
	997.028	0.16158	0.23314
	997.632	0.16082	0.2338
	998.235	0.16026	0.23454
	998.839	0.1598	0.23517
	999.443	0.15937	0.2355
	1000.05	0.159	0.23539
	1000.65	0.15867	0.2349
	1001.25	0.15839	0.23398
	1001.86	0.15813	0.23283
	1002.46	0.1578	0.23142
	1003.06	0.15742	0.22975
	1003.67	0.15696	0.22785
	1004.27	0.15658	0.22576
	1004.88	0.15625	0.22355
	1005.48	0.15597	0.22133
	1006.08	0.15573	0.21919
	1006.69	0.15548	0.21727
	1007.29	0.15525	0.2157
	1007.89	0.15504	0.21451
	1008.5	0.15482	0.21358
	1009.1	0.15462	0.21288
	1009.71	0.15445	0.21236
	1010.31	0.15428	0.21194
	1010.91	0.15414	0.21152
	1011.52	0.15402	0.21108
	1012.12	0.15391	0.2107
	1012.72	0.15382	0.21052
	1013.33	0.15375	0.21054
	1013.93	0.1537	0.21087
	1014.53	0.15366	0.21136
	1015.14	0.15366	0.21196
	1015.74	0.15369	0.21264
	1016.35	0.15373	0.21335
	1016.95	0.1538	0.2141
	1017.55	0.15393	0.21488
	1018.16	0.15408	0.21566
	1018.76	0.15421	0.21641
	1019.36	0.15432	0.21711
	1019.97	0.1543	0.21767
	1020.57	0.15394	0.218
	1021.17	0.1535	0.2181
	1021.78	0.15302	0.21807
	1022.38	0.15252	0.21793
	1022.99	0.15207	0.21773
	1023.59	0.15172	0.21749
	1024.19	0.15147	0.2172
	1024.8	0.15126	0.21689
	1025.4	0.15107	0.21659
	1026	0.15076	0.21633
	1026.61	0.15033	0.21612
	1027.21	0.15026	0.21597
	1027.82	0.15036	0.21584
	1028.42	0.15047	0.21572
	1029.02	0.15057	0.21567
	1029.63	0.15066	0.21545
	1030.23	0.15072	0.21502
	1030.83	0.15079	0.21435
	1031.44	0.15084	0.21344
	1032.04	0.15089	0.21231
	1032.64	0.15092	0.21103
	1033.25	0.15095	0.20963
	1033.85	0.15096	0.20817
	1034.46	0.15096	0.2067
	1035.06	0.15097	0.20526
	1035.66	0.15095	0.20392
	1036.27	0.15095	0.20268
	1036.87	0.15096	0.20164
	1037.47	0.15096	0.20087
	1038.08	0.15096	0.20043
	1038.68	0.15098	0.20038
	1039.28	0.15098	0.20075
	1039.89	0.15096	0.2015
	1040.49	0.15092	0.20257
	1041.1	0.15086	0.20387
	1041.7	0.15074	0.20521
	1042.3	0.15049	0.20663
	1042.91	0.15008	0.20808
	1043.51	0.14962	0.20953
	1044.11	0.14919	0.2109
	1044.72	0.14883	0.21214
	1045.32	0.14869	0.21319
	1045.93	0.14869	0.21403
	1046.53	0.14873	0.21465
	1047.13	0.14877	0.21502
	1047.74	0.14876	0.21513
	1048.34	0.14864	0.21494
	1048.94	0.1483	0.21448
	1049.55	0.14793	0.21382
	1050.15	0.1476	0.21305
	1050.75	0.14754	0.21224
	1051.36	0.14773	0.21149
	1051.96	0.14805	0.21082
	1052.57	0.14836	0.21026
	1053.17	0.14858	0.20988
	1053.77	0.14875	0.20972
	1054.38	0.1489	0.20982
	1054.98	0.14883	0.21018
	1055.58	0.14868	0.21084
	1056.19	0.14852	0.21173
	1056.79	0.14838	0.21276
	1057.39	0.14825	0.21392
	1058	0.14816	0.21518
	1058.6	0.14805	0.21651
	1059.21	0.14792	0.21781
	1059.81	0.14781	0.21901
	1060.41	0.14769	0.22003
	1061.02	0.1475	0.22085
	1061.62	0.14725	0.22146
	1062.22	0.14703	0.22187
	1062.83	0.14687	0.2221
	1063.43	0.14674	0.22219
	1064.04	0.14671	0.2222
	1064.64	0.14695	0.2222
	1065.24	0.14725	0.22223
	1065.85	0.14765	0.22228
	1066.45	0.1481	0.22237
	1067.05	0.14853	0.22249
	1067.66	0.1489	0.22262
	1068.26	0.14913	0.22272
	1068.86	0.14936	0.2228
	1069.47	0.14956	0.22292
	1070.07	0.14972	0.22309
	1070.68	0.14984	0.22327
	1071.28	0.14996	0.22346
	1071.88	0.15002	0.22365
	1072.49	0.14997	0.22384
	1073.09	0.14989	0.22403
	1073.69	0.14978	0.22424
	1074.3	0.1496	0.22447
	1074.9	0.1494	0.22477
	1075.51	0.14916	0.22515
	1076.11	0.14891	0.22566
	1076.71	0.14862	0.22627
	1077.32	0.14837	0.22692
	1077.92	0.14806	0.22757
	1078.52	0.14779	0.22819
	1079.13	0.14754	0.22878
	1079.73	0.14738	0.22931
	1080.33	0.14725	0.22977
	1080.94	0.14714	0.23013
	1081.54	0.14706	0.23037
	1082.15	0.14703	0.23046
	1082.75	0.1471	0.23039
	1083.35	0.14726	0.23018
	1083.96	0.14748	0.22979
	1084.56	0.14773	0.22925
	1085.16	0.14796	0.22864
	1085.77	0.14817	0.22799
	1086.37	0.14837	0.22735
	1086.97	0.14853	0.22673
	1087.58	0.1486	0.22615
	1088.18	0.14878	0.22564
	1088.79	0.14894	0.22521
	1089.39	0.1491	0.22489
	1089.99	0.14923	0.22469
	1090.6	0.14933	0.22466
	1091.2	0.1494	0.22481
	1091.8	0.14952	0.22511
	1092.41	0.14969	0.22555
	1093.01	0.14985	0.2261
	1093.62	0.15003	0.22674
	1094.22	0.1502	0.22742
	1094.82	0.15034	0.2281
	1095.43	0.15047	0.22874
	1096.03	0.15056	0.22926
	1096.63	0.15053	0.22973
	1097.24	0.15049	0.23014
	1097.84	0.1504	0.23047
	1098.44	0.15029	0.23068
	1099.05	0.15014	0.23073
	1099.65	0.1501	0.23062
	1100.26	0.15022	0.23035
	1100.86	0.15035	0.22996
	1101.46	0.15044	0.22953
	1102.07	0.15055	0.22909
	1102.67	0.15064	0.22861
	1103.27	0.15071	0.22816
	1103.88	0.15076	0.22777
	1104.48	0.15083	0.22749
	1105.08	0.1509	0.22733
	1105.69	0.15096	0.22732
	1106.29	0.15099	0.22749
	1106.9	0.15098	0.22787
	1107.5	0.1509	0.22844
	1108.1	0.15079	0.22916
	1108.71	0.15061	0.23002
	1109.31	0.15035	0.23102
	1109.91	0.15024	0.23211
	1110.52	0.15022	0.23322
	1111.12	0.15041	0.23431
	1111.73	0.15066	0.23533
	1112.33	0.15084	0.23627
	1112.93	0.151	0.23713
	1113.54	0.15119	0.2379
	1114.14	0.15137	0.23851
	1114.74	0.15152	0.23898
	1115.35	0.15167	0.23934
	1115.95	0.15181	0.2396
	1116.55	0.15198	0.23979
	1117.16	0.15212	0.23994
	1117.76	0.15231	0.24013
	1118.37	0.15255	0.24041
	1118.97	0.1528	0.2408
	1119.57	0.15305	0.24123
	1120.18	0.15325	0.24168
	1120.78	0.15339	0.24219
	1121.38	0.15349	0.24274
	1121.99	0.15356	0.24329
	1122.59	0.1536	0.24381
	1123.19	0.15362	0.24425
	1123.8	0.15362	0.24458
	1124.4	0.15361	0.2448
	1125.01	0.15361	0.24487
	1125.61	0.15353	0.24481
	1126.21	0.15318	0.2446
	1126.82	0.15274	0.24424
	1127.42	0.1523	0.24373
	1128.02	0.15197	0.24312
	1128.63	0.15178	0.24245
	1129.23	0.15171	0.24178
	1129.84	0.15174	0.24114
	1130.44	0.15188	0.24058
	1131.04	0.15214	0.24014
	1131.65	0.1525	0.23978
	1132.25	0.15296	0.23954
	1132.85	0.15342	0.23944
	1133.46	0.15373	0.23947
	1134.06	0.15388	0.23958
	1134.66	0.15394	0.23976
	1135.27	0.15391	0.23998
	1135.87	0.15385	0.24022
	1136.48	0.15373	0.24045
	1137.08	0.15356	0.24066
	1137.68	0.15343	0.2408
	1138.29	0.15327	0.24087
	1138.89	0.15316	0.24085
	1139.49	0.15312	0.24075
	1140.1	0.15311	0.24059
	1140.7	0.15309	0.24036
	1141.3	0.1531	0.2401
	1141.91	0.15314	0.23983
	1142.51	0.15315	0.2396
	1143.12	0.15309	0.23938
	1143.72	0.153	0.23917
	1144.32	0.15281	0.23898
	1144.93	0.15253	0.23882
	1145.53	0.15223	0.23867
	1146.13	0.15185	0.23853
	1146.74	0.15121	0.23841
	1147.34	0.15041	0.23835
	1147.95	0.14966	0.23831
	1148.55	0.149	0.23833
	1149.15	0.14852	0.2384
	1149.76	0.1482	0.23855
	1150.36	0.14803	0.23877
	1150.96	0.14803	0.23909
	1151.57	0.14815	0.23954
	1152.17	0.1484	0.24008
	1152.77	0.14875	0.24067
	1153.38	0.14912	0.2413
	1153.98	0.14945	0.24189
	1154.59	0.14973	0.24243
	1155.19	0.14997	0.24286
	1155.79	0.15012	0.24316
	1156.4	0.15008	0.24335
	1157	0.14988	0.24344
	1157.6	0.14965	0.24345
	1158.21	0.1494	0.24341
	1158.81	0.14915	0.24334
	1159.41	0.14895	0.24326
	1160.02	0.14877	0.2432
	1160.62	0.1486	0.24319
	1161.23	0.14847	0.24326
	1161.83	0.14838	0.24342
	1162.43	0.14831	0.24367
	1163.04	0.14827	0.24405
	1163.64	0.14829	0.24455
	1164.24	0.14838	0.24507
	1164.85	0.14853	0.24558
	1165.45	0.1487	0.24597
	1166.06	0.14896	0.2462
	1166.66	0.14932	0.24619
	1167.26	0.14966	0.24589
	1167.87	0.14999	0.24532
	1168.47	0.15024	0.24455
	1169.07	0.14996	0.24363
	1169.68	0.14952	0.24266
	1170.28	0.14902	0.24172
	1170.88	0.14848	0.24087
	1171.49	0.14799	0.24019
	1172.09	0.14762	0.23973
	1172.7	0.14735	0.23952
	1173.3	0.1471	0.23955
	1173.9	0.14693	0.2398
	1174.51	0.14687	0.24023
	1175.11	0.1469	0.24084
	1175.71	0.14706	0.24152
	1176.32	0.14749	0.2422
	1176.92	0.14815	0.24282
	1177.52	0.14911	0.24329
	1178.13	0.15034	0.24357
	1178.73	0.15089	0.24362
	1179.34	0.1516	0.24342
	1179.94	0.15219	0.24301
	1180.54	0.1528	0.24247
	1181.15	0.1531	0.24191
	1181.75	0.15312	0.24143
	1182.35	0.15287	0.24111
	1182.96	0.1523	0.24102
	1183.56	0.15149	0.24127
	1184.17	0.15083	0.24181
	1184.77	0.15025	0.24264
	1185.37	0.1498	0.2437
	1185.98	0.14942	0.24492
	1186.58	0.14915	0.24621
	1187.18	0.14898	0.2475
	1187.79	0.14892	0.24869
	1188.39	0.149	0.24967
	1188.99	0.14928	0.25037
	1189.6	0.14984	0.25078
	1190.2	0.15013	0.25087
	1190.81	0.1504	0.25065
	1191.41	0.1506	0.2502
	1192.01	0.15075	0.24957
	1192.62	0.15086	0.2489
	1193.22	0.15095	0.2483
	1193.82	0.15107	0.24786
	1194.43	0.15127	0.24764
	1195.03	0.15145	0.2477
	1195.63	0.15164	0.24806
	1196.24	0.15182	0.24865
	1196.84	0.15196	0.2495
	1197.45	0.15205	0.25055
	1198.05	0.15213	0.25173
	1198.65	0.15218	0.25296
	1199.26	0.1522	0.25416
	1199.86	0.1522	0.25528
	1200.46	0.15218	0.25626
	1201.07	0.15214	0.25707
	1201.67	0.15206	0.25773
	1202.28	0.15197	0.25825
	1202.88	0.15185	0.25872
	1203.48	0.15171	0.25922
	1204.09	0.15154	0.25983
	1204.69	0.15134	0.26057
	1205.29	0.1511	0.26141
	1205.9	0.1508	0.26229
	1206.5	0.15046	0.2632
	1207.1	0.15024	0.26412
	1207.71	0.15022	0.26506
	1208.31	0.15015	0.26599
	1208.92	0.15006	0.26681
	1209.52	0.14998	0.26738
	1210.12	0.14985	0.26759
	1210.73	0.14968	0.2674
	1211.33	0.14951	0.26679
	1211.93	0.14933	0.26581
	1212.54	0.14925	0.26456
	1213.14	0.14924	0.26312
	1213.75	0.14934	0.26159
	1214.35	0.14946	0.26012
	1214.95	0.14959	0.2588
	1215.56	0.14969	0.25772
	1216.16	0.14983	0.25694
	1216.76	0.15001	0.25644
	1217.37	0.15017	0.25621
	1217.97	0.1503	0.2563
	1218.57	0.15039	0.25673
	1219.18	0.15042	0.25749
	1219.78	0.15037	0.25854
	1220.39	0.15024	0.25974
	1220.99	0.14988	0.26092
	1221.59	0.14944	0.26196
	1222.2	0.14902	0.26272
	1222.8	0.1486	0.26316
	1223.4	0.14819	0.26343
	1224.01	0.14782	0.26364
	1224.61	0.14755	0.26386
	1225.21	0.14734	0.26413
	1225.82	0.14717	0.26447
	1226.42	0.14707	0.26485
	1227.03	0.14706	0.26524
	1227.63	0.14713	0.2656
	1228.23	0.14724	0.26592
	1228.84	0.14741	0.26617
	1229.44	0.14767	0.26636
	1230.04	0.14797	0.26646
	1230.65	0.14831	0.26644
	1231.25	0.14867	0.26627
	1231.86	0.14903	0.26595
	1232.46	0.1494	0.26551
	1233.06	0.14964	0.26495
	1233.67	0.14988	0.2643
	1234.27	0.15013	0.26367
	1234.87	0.15035	0.26333
	1235.48	0.15054	0.26348
	1236.08	0.15065	0.26415
	1236.68	0.15071	0.26535
	1237.29	0.15065	0.26702
	1237.89	0.15043	0.26887
	1238.5	0.14996	0.27081
	1239.1	0.14939	0.27275
	1239.7	0.14879	0.27461
	1240.31	0.14823	0.2763
	1240.91	0.14778	0.2777
	1241.51	0.14749	0.2787
	1242.12	0.14733	0.27923
	1242.72	0.14729	0.27923
	1243.32	0.14754	0.27872
	1243.93	0.14801	0.27776
	1244.53	0.14863	0.27645
	1245.14	0.14921	0.27492
	1245.74	0.14983	0.27333
	1246.34	0.1505	0.27193
	1246.95	0.15111	0.27087
	1247.55	0.15161	0.27023
	1248.15	0.15203	0.27006
	1248.76	0.15222	0.27038
	1249.36	0.15227	0.2711
	1249.97	0.15226	0.2721
	1250.57	0.15219	0.2735
	1251.17	0.15208	0.27524
	1251.78	0.15192	0.27721
	1252.38	0.15178	0.27931
	1252.98	0.15163	0.28144
	1253.59	0.15141	0.28348
	1254.19	0.15117	0.2853
	1254.79	0.1509	0.2868
	1255.4	0.1506	0.28789
	1256	0.15029	0.28849
	1256.61	0.14996	0.28856
	1257.21	0.14965	0.28811
	1257.81	0.14936	0.28716
	1258.42	0.14933	0.28578
	1259.02	0.14958	0.28405
	1259.62	0.14992	0.28205
	1260.23	0.15023	0.27988
	1260.83	0.15046	0.27764
	1261.43	0.15054	0.2754
	1262.04	0.15058	0.27325
	1262.64	0.15052	0.27127
	1263.25	0.15055	0.26953
	1263.85	0.15066	0.26808
	1264.45	0.1508	0.26701
	1265.06	0.15095	0.26635
	1265.66	0.1511	0.26608
	1266.26	0.15123	0.2662
	1266.87	0.15133	0.26667
	1267.47	0.1514	0.26745
	1268.08	0.15139	0.26846
	1268.68	0.15135	0.2696
	1269.28	0.15121	0.27084
	1269.89	0.15106	0.27212
	1270.49	0.15094	0.27338
	1271.09	0.1511	0.27455
	1271.7	0.15161	0.27555
	1272.3	0.15227	0.27634
	1272.9	0.15286	0.27684
	1273.51	0.1532	0.27704
	1274.11	0.15339	0.27691
	1274.72	0.15323	0.27645
	1275.32	0.15297	0.27568
	1275.92	0.15267	0.2747
	1276.53	0.15247	0.2736
	1277.13	0.15231	0.27245
	1277.73	0.15215	0.27134
	1278.34	0.15195	0.27033
	1278.94	0.15174	0.26947
	1279.54	0.15166	0.26881
	1280.15	0.15202	0.26835
	1280.75	0.15257	0.26816
	1281.36	0.15321	0.26825
	1281.96	0.1536	0.26865
	1282.56	0.15385	0.2694
	1283.17	0.15402	0.27048
	1283.77	0.15414	0.27184
	1284.37	0.15421	0.27338
	1284.98	0.15429	0.27501
	1285.58	0.15433	0.27665
	1286.19	0.15421	0.27819
	1286.79	0.15407	0.27962
	1287.39	0.15393	0.28087
	1288	0.15381	0.28194
	1288.6	0.15375	0.2828
	1289.2	0.15371	0.28341
	1289.81	0.15375	0.28376
	1290.41	0.15394	0.28386
	1291.01	0.15421	0.28371
	1291.62	0.1545	0.28336
	1292.22	0.15486	0.28284
	1292.83	0.15536	0.28223
	1293.43	0.15587	0.28158
	1294.03	0.15639	0.28096
	1294.64	0.15689	0.28043
	1295.24	0.15739	0.28006
	1295.84	0.15779	0.27985
	1296.45	0.15808	0.27983
	1297.05	0.15829	0.28004
	1297.65	0.15847	0.2805
	1298.26	0.1586	0.2813
	1298.86	0.1587	0.28244
	1299.47	0.15875	0.28385
	1300.07	0.15876	0.28551
	1300.67	0.15872	0.28732
	1301.28	0.15864	0.28921
	1301.88	0.15857	0.29109
	1302.48	0.15851	0.29285
	1303.09	0.1585	0.29442
	1303.69	0.15848	0.2957
	1304.3	0.15838	0.29648
	1304.9	0.15824	0.29659
	1305.5	0.15815	0.296
	1306.11	0.15818	0.29479
	1306.71	0.15836	0.29312
	1307.31	0.1587	0.29116
	1307.92	0.15915	0.28904
	1308.52	0.15964	0.28687
	1309.12	0.16015	0.2848
	1309.73	0.16052	0.28288
	1310.33	0.16076	0.28124
	1310.94	0.16066	0.27992
	1311.54	0.16055	0.27897
	1312.14	0.16072	0.27843
	1312.75	0.16092	0.27831
	1313.35	0.16114	0.27857
	1313.95	0.16138	0.27918
	1314.56	0.16162	0.28005
	1315.16	0.16183	0.28107
	1315.77	0.16202	0.28208
	1316.37	0.16222	0.28289
	1316.97	0.16243	0.2835
	1317.58	0.16266	0.284
	1318.18	0.16298	0.28445
	1318.78	0.16336	0.28487
	1319.39	0.16374	0.28527
	1319.99	0.16415	0.28558
	1320.59	0.16453	0.28574
	1321.2	0.16488	0.2857
	1321.8	0.16512	0.28544
	1322.41	0.16517	0.28506
	1323.01	0.16524	0.28469
	1323.61	0.16531	0.28438
	1324.22	0.16536	0.28419
	1324.82	0.16554	0.28416
	1325.42	0.16587	0.28434
	1326.03	0.16622	0.28473
	1326.63	0.16652	0.28536
	1327.23	0.16676	0.28621
	1327.84	0.16692	0.28729
	1328.44	0.16694	0.28857
	1329.05	0.16694	0.29003
	1329.65	0.16687	0.29165
	1330.25	0.16676	0.29338
	1330.86	0.1666	0.29513
	1331.46	0.16639	0.29682
	1332.06	0.16614	0.29834
	1332.67	0.1659	0.29961
	1333.27	0.16564	0.30059
	1333.88	0.16533	0.3013
	1334.48	0.16501	0.30179
	1335.08	0.1647	0.30204
	1335.69	0.16444	0.30205
	1336.29	0.16425	0.30184
	1336.89	0.16416	0.30144
	1337.5	0.16438	0.30092
	1338.1	0.16466	0.30028
	1338.7	0.165	0.29958
	1339.31	0.16538	0.29883
	1339.91	0.16576	0.29806
	1340.52	0.16608	0.2973
	1341.12	0.16632	0.29658
	1341.72	0.16658	0.29592
	1342.33	0.16677	0.2953
	1342.93	0.16697	0.29472
	1343.53	0.16713	0.29416
	1344.14	0.16728	0.29362
	1344.74	0.16746	0.29315
	1345.34	0.16764	0.29278
	1345.95	0.16786	0.29252
	1346.55	0.1681	0.2924
	1347.16	0.16841	0.2924
	1347.76	0.16876	0.29256
	1348.36	0.16914	0.29292
	1348.97	0.16956	0.29349
	1349.57	0.17001	0.29427
	1350.17	0.17053	0.29522
	1350.78	0.17108	0.29631
	1351.38	0.17171	0.29747
	1351.99	0.17241	0.29867
	1352.59	0.17324	0.29986
	1353.19	0.17408	0.30097
	1353.8	0.17514	0.30194
	1354.4	0.17645	0.30271
	1355	0.17794	0.30324
	1355.61	0.17955	0.30348
	1356.21	0.18134	0.30347
	1356.81	0.1834	0.30326
	1357.42	0.18571	0.30285
	1358.02	0.18831	0.30224
	1358.63	0.19109	0.30146
	1359.23	0.19414	0.30056
	1359.83	0.19728	0.29962
	1360.44	0.2004	0.29868
	1361.04	0.20345	0.2978
	1361.64	0.20626	0.29701
	1362.25	0.20901	0.29634
	1362.85	0.21135	0.29584
	1363.45	0.21298	0.29553
	1364.06	0.21425	0.29544
	1364.66	0.21536	0.29556
	1365.27	0.21605	0.29591
	1365.87	0.21592	0.29651
	1366.47	0.21655	0.29739
	1367.08	0.21568	0.29854
	1367.68	0.21475	0.29997
	1368.28	0.21314	0.3017
	1368.89	0.21126	0.30372
	1369.49	0.20941	0.306
	1370.1	0.20762	0.30848
	1370.7	0.2059	0.31112
	1371.3	0.20426	0.31388
	1371.91	0.20278	0.31669
	1372.51	0.20175	0.31949
	1373.11	0.20138	0.3222
	1373.72	0.20168	0.32472
	1374.32	0.20252	0.32695
	1374.92	0.20418	0.32884
	1375.53	0.20566	0.33027
	1376.13	0.2078	0.33121
	1376.74	0.21035	0.33167
	1377.34	0.21332	0.33172
	1377.94	0.21683	0.33146
	1378.55	0.22038	0.33102
	1379.15	0.22408	0.3305
	1379.75	0.22824	0.33002
	1380.36	0.2324	0.3297
	1380.96	0.23694	0.32966
	1381.56	0.24179	0.33
	1382.17	0.24719	0.33076
	1382.77	0.25258	0.332
	1383.38	0.25885	0.33377
	1383.98	0.26565	0.33604
	1384.58	0.27299	0.3388
	1385.19	0.28215	0.34198
	1385.79	0.29285	0.34547
	1386.39	0.30505	0.34917
	1387	0.31984	0.35297
	1387.6	0.33812	0.35681
	1388.21	0.36039	0.36063
	1388.81	0.39034	0.3644
	1389.41	0.43196	0.36812
	1390.02	0.46248	0.37185
	1390.62	0.49337	0.37565
	1391.22	0.565	0.37957
	1391.83	0.6188	0.38367
	1392.43	0.66831	0.38802
	1393.03	0.71931	0.39267
	1393.64	0.79882	0.3977
	1394.24	0.87519	0.4032
	1394.85	0.9304	0.4092
	1395.45	0.96718	0.41566
	1396.05	0.98895	0.42253
	1396.66	1	0.42978
	1397.26	0.99382	0.43728
	1397.86	0.95631	0.44498
	1398.47	0.90928	0.45292
	1399.07	0.85859	0.46111
	1399.67	0.79142	0.46959
	1400.28	0.70805	0.47841
	1400.88	0.63833	0.48764
	1401.49	0.57969	0.49739
	1402.09	0.52812	0.50782
	1402.69	0.48184	0.51902
	1403.3	0.44253	0.53128
	1403.9	0.41007	0.54487
	1404.5	0.38413	0.56009
	1405.11	0.36493	0.57713
	1405.71	0.34874	0.59612
	1406.32	0.33492	0.61708
	1406.92	0.32293	0.6399
	1407.52	0.31056	0.66448
	1408.13	0.30012	0.69067
	1408.73	0.28974	0.71819
	1409.33	0.28025	0.7467
	1409.94	0.27175	0.77584
	1410.54	0.26407	0.80518
	1411.14	0.25708	0.83423
	1411.75	0.25075	0.86244
	1412.35	0.24503	0.88925
	1412.96	0.23986	0.91407
	1413.56	0.2353	0.93637
	1414.16	0.23143	0.9556
	1414.77	0.22815	0.97141
	1415.37	0.22531	0.98373
	1415.97	0.2226	0.99255
	1416.58	0.22015	0.99796
	1417.18	0.21892	1
	1417.79	0.21724	0.99875
	1418.39	0.21548	0.99447
	1418.99	0.21367	0.98741
	1419.6	0.2119	0.97785
	1420.2	0.21004	0.96601
	1420.8	0.20799	0.95202
	1421.41	0.20548	0.93613
	1422.01	0.20304	0.91836
	1422.61	0.20146	0.89873
	1423.22	0.20009	0.8774
	1423.82	0.19879	0.8545
	1424.43	0.19758	0.83019
	1425.03	0.19638	0.80475
	1425.63	0.19538	0.77861
	1426.24	0.19442	0.75205
	1426.84	0.19346	0.72548
	1427.44	0.1925	0.69932
	1428.05	0.19153	0.67395
	1428.65	0.19044	0.64963
	1429.25	0.18925	0.62664
	1429.86	0.18805	0.60519
	1430.46	0.18689	0.5855
	1431.07	0.18575	0.56754
	1431.67	0.18463	0.55126
	1432.27	0.18356	0.5365
	1432.88	0.18263	0.523
	1433.48	0.18182	0.51063
	1434.08	0.18098	0.49899
	1434.69	0.18012	0.48793
	1435.29	0.17927	0.4774
	1435.89	0.1784	0.4674
	1436.5	0.17749	0.45791
	1437.1	0.17646	0.44913
	1437.71	0.17543	0.44107
	1438.31	0.17435	0.43359
	1438.91	0.17324	0.42656
	1439.52	0.17216	0.41994
	1440.12	0.17109	0.4137
	1440.72	0.17007	0.40787
	1441.33	0.16913	0.40248
	1441.93	0.16831	0.39755
	1442.54	0.16765	0.39311
	1443.14	0.16703	0.38909
	1443.74	0.16646	0.38545
	1444.35	0.16598	0.3821
	1444.95	0.16565	0.37903
	1445.55	0.16538	0.37626
	1446.16	0.16514	0.37376
	1446.76	0.16489	0.37155
	1447.36	0.16444	0.36962
	1447.97	0.16392	0.36798
	1448.57	0.16338	0.36659
	1449.18	0.16285	0.36539
	1449.78	0.16234	0.36423
	1450.38	0.16186	0.36301
	1450.99	0.16144	0.36165
	1451.59	0.16101	0.36012
	1452.19	0.16048	0.3584
	1452.8	0.15971	0.35654
	1453.4	0.15944	0.35455
	1454.01	0.15928	0.3525
	1454.61	0.15904	0.35045
	1455.21	0.15872	0.34843
	1455.82	0.15819	0.34648
	1456.42	0.15764	0.34462
	1457.02	0.15715	0.34293
	1457.63	0.15682	0.34143
	1458.23	0.15683	0.34016
	1458.83	0.15702	0.33915
	1459.44	0.15722	0.33836
	1460.04	0.15738	0.3378
	1460.65	0.15747	0.3374
	1461.25	0.15753	0.33708
	1461.85	0.15748	0.33674
	1462.46	0.15733	0.33626
	1463.06	0.15701	0.33556
	1463.66	0.15656	0.33454
	1464.27	0.15621	0.33322
	1464.87	0.15589	0.33162
	1465.47	0.15568	0.32984
	1466.08	0.15549	0.32798
	1466.68	0.15528	0.32616
	1467.29	0.15507	0.32448
	1467.89	0.15483	0.32307
	1468.49	0.15458	0.322
	1469.1	0.15434	0.32135
	1469.7	0.15411	0.32109
	1470.3	0.15386	0.32109
	1470.91	0.15361	0.32118
	1471.51	0.15333	0.32128
	1472.12	0.15299	0.32133
	1472.72	0.15258	0.32123
	1473.32	0.15207	0.32089
	1473.93	0.1514	0.32025
	1474.53	0.15052	0.31924
	1475.13	0.14976	0.31783
	1475.74	0.14918	0.31606
	1476.34	0.14876	0.31398
	1476.94	0.14857	0.31165
	1477.55	0.1486	0.30925
	1478.15	0.14879	0.30688
	1478.76	0.14913	0.3047
	1479.36	0.14956	0.30282
	1479.96	0.15008	0.30134
	1480.57	0.15065	0.30027
	1481.17	0.15115	0.2996
	1481.77	0.1516	0.29923
	1482.38	0.15197	0.29905
	1482.98	0.15215	0.29901
	1483.58	0.15206	0.29912
	1484.19	0.15182	0.29935
	1484.79	0.15151	0.29969
	1485.4	0.1511	0.30007
	1486	0.15064	0.30044
	1486.6	0.15022	0.30073
	1487.21	0.14976	0.30088
	1487.81	0.14919	0.30085
	1488.41	0.14858	0.30058
	1489.02	0.14801	0.30006
	1489.62	0.14749	0.29927
	1490.23	0.14704	0.29824
	1490.83	0.14665	0.29701
	1491.43	0.14641	0.29563
	1492.04	0.14636	0.29415
	1492.64	0.14638	0.29267
	1493.24	0.14645	0.29128
	1493.85	0.14655	0.29005
	1494.45	0.14667	0.28903
	1495.05	0.14686	0.28829
	1495.66	0.14704	0.28794
	1496.26	0.14725	0.28805
	1496.87	0.14741	0.28853
	1497.47	0.14763	0.28927
	1498.07	0.14791	0.29018
	1498.68	0.14818	0.29111
	1499.28	0.14842	0.29195
	1499.88	0.14866	0.29264
	1500.49	0.14878	0.29312
	1501.09	0.14865	0.29334
	1501.69	0.1484	0.29323
	1502.3	0.14818	0.29284
	1502.9	0.14801	0.29209
	1503.51	0.14786	0.29107
	1504.11	0.14771	0.28986
	1504.71	0.14754	0.2886
	1505.32	0.14723	0.2874
	1505.92	0.14685	0.28638
	1506.52	0.14645	0.28565
	1507.13	0.14609	0.28531
	1507.73	0.14585	0.2854
	1508.34	0.14569	0.28586
	1508.94	0.14567	0.2866
	1509.54	0.1459	0.28755
	1510.15	0.14627	0.28861
	1510.75	0.14664	0.28972
	1511.35	0.14692	0.29082
	1511.96	0.14715	0.2919
	1512.56	0.14723	0.29287
	1513.16	0.14714	0.29369
	1513.77	0.14698	0.29427
	1514.37	0.14678	0.29455
	1514.98	0.14653	0.29448
	1515.58	0.14627	0.29415
	1516.18	0.14597	0.29356
	1516.79	0.14556	0.29278
	1517.39	0.14514	0.29184
	1517.99	0.14472	0.29073
	1518.6	0.14432	0.28947
	1519.2	0.14396	0.28804
	1519.8	0.14365	0.28649
	1520.41	0.14358	0.28492
	1521.01	0.14353	0.28343
	1521.62	0.1435	0.28211
	1522.22	0.14345	0.28108
	1522.82	0.1434	0.28042
	1523.43	0.14328	0.28018
	1524.03	0.14303	0.28039
	1524.63	0.14276	0.28104
	1525.24	0.14249	0.28217
	1525.84	0.14223	0.28367
	1526.45	0.14206	0.28542
	1527.05	0.14205	0.28732
	1527.65	0.14213	0.28924
	1528.26	0.14218	0.29107
	1528.86	0.1422	0.29265
	1529.46	0.1422	0.29386
	1530.07	0.14209	0.29462
	1530.67	0.14198	0.29489
	1531.27	0.14207	0.29471
	1531.88	0.14217	0.29418
	1532.48	0.14233	0.2934
	1533.09	0.14249	0.29249
	1533.69	0.14262	0.29155
	1534.29	0.14274	0.29069
	1534.9	0.1428	0.29
	1535.5	0.14283	0.28956
	1536.1	0.14275	0.28941
	1536.71	0.1426	0.28959
	1537.31	0.14237	0.29004
	1537.91	0.14213	0.29059
	1538.52	0.14188	0.29116
	1539.12	0.14168	0.29162
	1539.73	0.14166	0.29185
	1540.33	0.1418	0.29174
	1540.93	0.14198	0.29124
	1541.54	0.14224	0.2904
	1542.14	0.14249	0.28926
	1542.74	0.14278	0.28788
	1543.35	0.14315	0.28632
	1543.95	0.14344	0.28467
	1544.56	0.14351	0.28318
	1545.16	0.14309	0.28207
	1545.76	0.14266	0.28143
	1546.37	0.14204	0.28132
	1546.97	0.14142	0.28177
	1547.57	0.14095	0.28275
	1548.18	0.14072	0.28417
	1548.78	0.14072	0.28593
	1549.38	0.14083	0.28787
	1549.99	0.14102	0.28981
	1550.59	0.14117	0.29166
	1551.2	0.14139	0.29325
	1551.8	0.14164	0.29446
	1552.4	0.14187	0.2952
	1553.01	0.14207	0.29547
	1553.61	0.14219	0.29522
	1554.21	0.14223	0.29443
	1554.82	0.14221	0.29313
	1555.42	0.14215	0.29137
	1556.03	0.14205	0.28934
	1556.63	0.14187	0.28727
	1557.23	0.14157	0.28522
	1557.84	0.14129	0.28322
	1558.44	0.14116	0.28131
	1559.04	0.14151	0.27955
	1559.65	0.14215	0.27796
	1560.25	0.14322	0.27657
	1560.85	0.14463	0.27543
	1561.46	0.14542	0.27452
	1562.06	0.14577	0.27383
	1562.67	0.14567	0.27339
	1563.27	0.14412	0.27312
	1563.87	0.14255	0.27299
	1564.48	0.14176	0.273
	1565.08	0.14134	0.27323
	1565.68	0.14096	0.27373
	1566.29	0.14053	0.27405
	1566.89	0.13998	0.27417
	1567.49	0.13928	0.2741
	1568.1	0.139	0.27386
	1568.7	0.13905	0.27348
	1569.31	0.13896	0.273
	1569.91	0.13899	0.27252
	1570.51	0.13909	0.2721
	1571.12	0.13922	0.27184
	1571.72	0.13936	0.27177
	1572.32	0.13946	0.27193
	1572.93	0.1395	0.27239
	1573.53	0.1395	0.27313
	1574.14	0.1394	0.27411
	1574.74	0.13925	0.27524
	1575.34	0.13902	0.27644
	1575.95	0.13853	0.27764
	1576.55	0.13819	0.27879
	1577.15	0.13791	0.2798
	1577.76	0.13781	0.28044
	1578.36	0.13771	0.28039
	1578.96	0.13765	0.27991
	1579.57	0.13761	0.27904
	1580.17	0.13762	0.27782
	1580.78	0.13765	0.27635
	1581.38	0.13772	0.27477
	1581.98	0.13783	0.2732
	1582.59	0.13796	0.27178
	1583.19	0.13809	0.27064
	1583.79	0.13826	0.26983
	1584.4	0.13851	0.26943
	1585	0.13876	0.26948
	1585.6	0.13899	0.26996
	1586.21	0.13919	0.27082
	1586.81	0.13937	0.27195
	1587.42	0.13947	0.27327
	1588.02	0.13942	0.27464
	1588.62	0.13922	0.27593
	1589.23	0.13901	0.27699
	1589.83	0.13878	0.2777
	1590.43	0.13849	0.27803
	1591.04	0.13817	0.27812
	1591.64	0.13783	0.27798
	1592.25	0.13749	0.27764
	1592.85	0.13712	0.27707
	1593.45	0.1368	0.2763
	1594.06	0.13651	0.27532
	1594.66	0.13632	0.27416
	1595.26	0.1362	0.27286
	1595.87	0.13623	0.27139
	1596.47	0.13647	0.26978
	1597.07	0.13675	0.26812
	1597.68	0.1371	0.26649
	1598.28	0.13735	0.26497
	1598.89	0.13742	0.26358
	1599.49	0.13736	0.26236
	1600.09	0.13726	0.2613
	1600.7	0.13709	0.26039
	1601.3	0.13686	0.2596
	1601.9	0.13663	0.25898
	1602.51	0.13638	0.25865
	1603.11	0.13608	0.2587
	1603.71	0.13576	0.25901
	1604.32	0.13544	0.25949
	1604.92	0.13514	0.26007
[truncated: 2,398 more rows]

## Sheet: Figure 1g
Figure 1g
	Energy(keV)	Counts (a.u.)
	0	0
	0.01	0
	0.02	0
	0.03	0
	0.04	0
	0.05	0
	0.06	0
	0.07	0
	0.08	0
	0.09	0
	0.1	0
	0.11	0
	0.12	1
	0.13	1
	0.14	4
	0.15	13
	0.16	14
	0.17	50
	0.18	113
	0.19	165
	0.2	274
	0.21	431
	0.22	745
	0.23	1062
	0.24	1589
	0.25	1955
	0.26	2280
	0.27	2357
	0.28	2210
	0.29	1699
	0.3	1229
	0.31	795
	0.32	449
	0.33	278
	0.34	168
	0.35	130
	0.36	141
	0.37	142
	0.38	146
	0.39	159
	0.4	127
	0.41	159
	0.42	155
	0.43	208
	0.44	216
	0.45	269
	0.46	342
	0.47	371
	0.48	478
	0.49	503
	0.5	534
	0.51	525
	0.52	456
	0.53	414
	0.54	362
	0.55	293
	0.56	245
	0.57	208
	0.58	184
	0.59	198
	0.6	216
	0.61	219
	0.62	233
	0.63	213
	0.64	228
	0.65	225
	0.66	192
	0.67	183
	0.68	191
	0.69	179
	0.7	201
	0.71	163
	0.72	239
	0.73	167
	0.74	188
	0.75	223
	0.76	206
	0.77	233
	0.78	224
	0.79	242
	0.8	287
	0.81	334
	0.82	370
	0.83	395
	0.84	405
	0.85	402
	0.86	416
	0.87	335
	0.88	369
	0.89	334
	0.9	280
	0.91	275
	0.92	258
	0.93	279
	0.94	235
	0.95	257
	0.96	239
	0.97	230
	0.98	231
	0.99	235
	1	229
	1.01	230
	1.02	237
	1.03	255
	1.04	264
	1.05	228
	1.06	248
	1.07	257
	1.08	269
	1.09	280
	1.1	260
	1.11	251
	1.12	256
	1.13	278
	1.14	251
	1.15	257
	1.16	266
	1.17	247
	1.18	272
	1.19	286
	1.2	255
	1.21	291
	1.22	276
	1.23	262
	1.24	284
	1.25	288
	1.26	279
	1.27	274
	1.28	296
	1.29	331
	1.3	284
	1.31	291
	1.32	277
	1.33	283
	1.34	295
	1.35	310
	1.36	330
	1.37	306
	1.38	338
	1.39	299
	1.4	258
	1.41	298
	1.42	326
	1.43	357
	1.44	330
	1.45	372
	1.46	311
	1.47	370
	1.48	335
	1.49	355
	1.5	344
	1.51	372
	1.52	360
	1.53	341
	1.54	374
	1.55	331
	1.56	324
	1.57	325
	1.58	371
	1.59	361
	1.6	344
	1.61	378
	1.62	419
	1.63	410
	1.64	430
	1.65	412
	1.66	485
	1.67	444
	1.68	450
	1.69	468
	1.7	412
	1.71	450
	1.72	416
	1.73	367
	1.74	463
	1.75	343
	1.76	389
	1.77	368
	1.78	363
	1.79	390
	1.8	377
	1.81	372
	1.82	401
	1.83	398
	1.84	334
	1.85	341
	1.86	274
	1.87	352
	1.88	339
	1.89	337
	1.9	314
	1.91	292
	1.92	337
	1.93	354
	1.94	354
	1.95	392
	1.96	364
	1.97	374
	1.98	364
	1.99	367
	2	342
	2.01	441
	2.02	462
	2.03	486
	2.04	597
	2.05	633
	2.06	761
	2.07	948
	2.08	1208
	2.09	1391
	2.1	1622
	2.11	1773
	2.12	1896
	2.13	1981
	2.14	1999
	2.15	1902
	2.16	1819
	2.17	1713
	2.18	1707
	2.19	1565
	2.2	1500
	2.21	1399
	2.22	1301
	2.23	1177
	2.24	1006
	2.25	872
	2.26	652
	2.27	572
	2.28	506
	2.29	412
	2.3	377
	2.31	341
	2.32	334
	2.33	305
	2.34	292
	2.35	338
	2.36	348
	2.37	366
	2.38	336
	2.39	386
	2.4	345
	2.41	367
	2.42	376
	2.43	379
	2.44	383
	2.45	380
	2.46	349
	2.47	346
	2.48	343
	2.49	319
	2.5	323
	2.51	304
	2.52	309
	2.53	278
	2.54	313
	2.55	308
	2.56	259
	2.57	292
	2.58	268
	2.59	281
	2.6	269
	2.61	276
	2.62	288
	2.63	316
	2.64	289
	2.65	304
	2.66	258
	2.67	309
	2.68	306
	2.69	303
	2.7	303
	2.71	300
	2.72	267
	2.73	297
	2.74	327
	2.75	286
	2.76	296
	2.77	300
	2.78	284
	2.79	289
	2.8	310
	2.81	303
	2.82	276
	2.83	301
	2.84	254
	2.85	268
	2.86	291
	2.87	269
	2.88	249
	2.89	316
	2.9	266
	2.91	272
	2.92	297
	2.93	292
	2.94	290
	2.95	270
	2.96	236
	2.97	277
	2.98	286
	2.99	264
	3	251
	3.01	256
	3.02	274
	3.03	268
	3.04	271
	3.05	267
	3.06	262
	3.07	282
	3.08	266
	3.09	273
	3.1	267
	3.11	274
	3.12	267
	3.13	261
	3.14	250
	3.15	303
	3.16	232
	3.17	264
	3.18	238
	3.19	279
	3.2	252
	3.21	256
	3.22	239
	3.23	233
	3.24	251
	3.25	279
	3.26	261
	3.27	281
	3.28	267
	3.29	248
	3.3	253
	3.31	271
	3.32	265
	3.33	269
	3.34	250
	3.35	249
	3.36	271
	3.37	277
	3.38	262
	3.39	244
	3.4	281
	3.41	316
	3.42	327
	3.43	358
	3.44	361
	3.45	367
	3.46	389
	3.47	434
	3.48	418
	3.49	415
	3.5	405
	3.51	365
	3.52	379
	3.53	402
	3.54	368
	3.55	356
	3.56	333
	3.57	265
	3.58	284
	3.59	262
	3.6	266
	3.61	252
	3.62	255
	3.63	263
	3.64	229
	3.65	233
	3.66	260
	3.67	260
	3.68	238
	3.69	251
	3.7	294
	3.71	263
	3.72	279
	3.73	295
	3.74	301
	3.75	338
	3.76	354
	3.77	338
	3.78	338
	3.79	417
	3.8	388
	3.81	446
	3.82	512
	3.83	613
	3.84	809
	3.85	1118
	3.86	1368
	3.87	1861
	3.88	2301
	3.89	2914
	3.9	3519
	3.91	4196
	3.92	4619
	3.93	4869
	3.94	5005
	3.95	4836
	3.96	4616
	3.97	4227
	3.98	3715
	3.99	3184
	4	2556
	4.01	1973
	4.02	1588
	4.03	1179
	4.04	918
	4.05	654
	4.06	511
	4.07	448
	4.08	379
	4.09	345
	4.1	368
	4.11	384
	4.12	473
	4.13	560
	4.14	692
	4.15	877
	4.16	1114
	4.17	1335
	4.18	1599
	4.19	1880
	4.2	2102
	4.21	2245
	4.22	2362
	4.23	2441
	4.24	2431
	4.25	2387
	4.26	2273
	4.27	2115
	4.28	1781
	4.29	1660
	4.3	1426
	4.31	1267
	4.32	1066
	4.33	971
	4.34	856
	4.35	758
	4.36	684
	4.37	572
	4.38	537
	4.39	458
	4.4	448
	4.41	431
	4.42	448
	4.43	452
	4.44	505
	4.45	544
	4.46	629
	4.47	720
	4.48	812
	4.49	837
	4.5	837
	4.51	860
	4.52	882
	4.53	887
	4.54	787
	4.55	752
	4.56	670
	4.57	593
	4.58	488
	4.59	434
	4.6	394
	4.61	316
	4.62	244
	4.63	245
	4.64	224
	4.65	190
	4.66	200
	4.67	186
	4.68	195
	4.69	208
	4.7	200
	4.71	205
	4.72	215
	4.73	254
	4.74	272
	4.75	310
	4.76	332
	4.77	373
	4.78	390
	4.79	393
	4.8	373
	4.81	423
	4.82	415
	4.83	395
	4.84	383
	4.85	333
	4.86	344
	4.87	269
	4.88	261
	4.89	214
	4.9	188
	4.91	186
	4.92	173
	4.93	170
	4.94	184
	4.95	181
	4.96	169
	4.97	174
	4.98	179
	4.99	190
	5	200
	5.01	238
	5.02	214
	5.03	248
	5.04	285
	5.05	273
	5.06	227
	5.07	269
	5.08	247
	5.09	247
	5.1	217
	5.11	221
	5.12	223
	5.13	225
	5.14	193
	5.15	167
	5.16	151
	5.17	185
	5.18	186
	5.19	159
	5.2	138
	5.21	155
	5.22	150
	5.23	134
	5.24	155
	5.25	133
	5.26	157
	5.27	141
	5.28	144
	5.29	126
	5.3	146
	5.31	135
	5.32	153
	5.33	113
	5.34	137
	5.35	144
	5.36	141
	5.37	138
	5.38	139
	5.39	149
	5.4	125
	5.41	122
	5.42	125
	5.43	123
	5.44	138
	5.45	125
	5.46	116
	5.47	128
	5.48	140
	5.49	115
	5.5	129
	5.51	123
	5.52	135
	5.53	118
	5.54	115
	5.55	129
	5.56	130
	5.57	127
	5.58	121
	5.59	128
	5.6	129
	5.61	130
	5.62	123
	5.63	124
	5.64	129
	5.65	123
	5.66	119
	5.67	134
	5.68	148
	5.69	120
	5.7	141
	5.71	145
	5.72	130
	5.73	126
	5.74	121
	5.75	144
	5.76	123
	5.77	137
	5.78	124
	5.79	131
	5.8	136
	5.81	114
	5.82	142
	5.83	137
	5.84	130
	5.85	128
	5.86	128
	5.87	122
	5.88	138
	5.89	139
	5.9	122
	5.91	110
	5.92	133
	5.93	126
	5.94	116
	5.95	136
	5.96	128
	5.97	122
	5.98	107
	5.99	120
	6	117
	6.01	133
	6.02	131
	6.03	123
	6.04	130
	6.05	123
	6.06	104
	6.07	112
	6.08	115
	6.09	121
	6.1	103
	6.11	133
	6.12	116
	6.13	105
	6.14	135
	6.15	122
	6.16	133
	6.17	128
	6.18	127
	6.19	127
	6.2	125
	6.21	117
	6.22	121
	6.23	112
	6.24	116
	6.25	126
	6.26	144
	6.27	111
	6.28	111
	6.29	111
	6.3	103
	6.31	136
	6.32	121
	6.33	119
	6.34	113
	6.35	130
	6.36	126
	6.37	125
	6.38	132
	6.39	119
	6.4	116
	6.41	126
	6.42	120
	6.43	110
	6.44	123
	6.45	112
	6.46	129
	6.47	112
	6.48	111
	6.49	113
	6.5	113
	6.51	115
	6.52	106
	6.53	124
	6.54	135
	6.55	98
	6.56	105
	6.57	99
	6.58	103
	6.59	103
	6.6	118
	6.61	124
	6.62	123
	6.63	100
	6.64	118
	6.65	95
	6.66	115
	6.67	124
	6.68	113
	6.69	99
	6.7	105
	6.71	97
	6.72	135
	6.73	106
	6.74	117
	6.75	121
	6.76	129
	6.77	99
	6.78	107
	6.79	105
	6.8	112
	6.81	87
	6.82	97
	6.83	97
	6.84	111
	6.85	109
	6.86	109
	6.87	123
	6.88	84
	6.89	104
	6.9	83
	6.91	103
	6.92	85
	6.93	117
	6.94	128
	6.95	108
	6.96	98
	6.97	104
	6.98	121
	6.99	116
	7	100
	7.01	85
	7.02	110
	7.03	95
	7.04	97
	7.05	104
	7.06	87
	7.07	103
	7.08	108
	7.09	105
	7.1	99
	7.11	87
	7.12	117
	7.13	97
	7.14	99
	7.15	99
	7.16	104
	7.17	92
	7.18	116
	7.19	115
	7.2	98
	7.21	100
	7.22	95
	7.23	89
	7.24	83
	7.25	94
	7.26	100
	7.27	95
	7.28	97
	7.29	91
	7.3	114
	7.31	100
	7.32	87
	7.33	91
	7.34	90
	7.35	87
	7.36	100
	7.37	107
	7.38	110
	7.39	122
	7.4	137
	7.41	110
	7.42	107
	7.43	114
	7.44	140
	7.45	133
	7.46	145
	7.47	143
	7.48	137
	7.49	133
	7.5	136
	7.51	121
	7.52	127
	7.53	115
	7.54	123
	7.55	117
	7.56	93
	7.57	120
	7.58	107
	7.59	99
	7.6	89
	7.61	96
	7.62	90
	7.63	94
	7.64	82
	7.65	96
	7.66	84
	7.67	78
	7.68	97
	7.69	80
	7.7	84
	7.71	98
	7.72	84
	7.73	83
	7.74	89
	7.75	94
	7.76	103
	7.77	80
	7.78	94
	7.79	88
	7.8	91
	7.81	90
	7.82	85
	7.83	86
	7.84	86
	7.85	86
	7.86	84
	7.87	96
	7.88	97
	7.89	92
	7.9	78
	7.91	98
	7.92	101
	7.93	96
	7.94	81
	7.95	90
	7.96	87
	7.97	84
	7.98	91
	7.99	100
	8	83
	8.01	75
	8.02	89
	8.03	78
	8.04	86
	8.05	90
	8.06	78
	8.07	84
	8.08	89
	8.09	88
	8.1	82
	8.11	82
	8.12	85
	8.13	73
	8.14	95
	8.15	82
	8.16	84
	8.17	90
	8.18	82
	8.19	64
	8.2	86
	8.21	101
	8.22	84
	8.23	87
	8.24	81
	8.25	90
	8.26	86
	8.27	74
	8.28	87
	8.29	101
	8.3	79
	8.31	86
	8.32	87
	8.33	91
	8.34	93
	8.35	83
	8.36	91
	8.37	80
	8.38	84
	8.39	72
	8.4	72
	8.41	62
	8.42	72
	8.43	79
	8.44	86
	8.45	89
	8.46	79
	8.47	83
	8.48	87
	8.49	77
	8.5	89
	8.51	76
	8.52	82
	8.53	90
	8.54	80
	8.55	78
	8.56	75
	8.57	89
	8.58	82
	8.59	75
	8.6	93
	8.61	72
	8.62	74
	8.63	66
	8.64	71
	8.65	71
	8.66	73
	8.67	80
	8.68	69
	8.69	70
	8.7	82
	8.71	79
	8.72	53
	8.73	72
	8.74	66
	8.75	60
	8.76	78
	8.77	76
	8.78	62
	8.79	83
	8.8	65
	8.81	73
	8.82	69
	8.83	66
	8.84	56
	8.85	83
	8.86	89
	8.87	55
	8.88	87
	8.89	78
	8.9	64
	8.91	73
	8.92	84
	8.93	66
	8.94	68
	8.95	68
	8.96	85
	8.97	62
	8.98	68
	8.99	70
	9	81
	9.01	65
	9.02	59
	9.03	52
	9.04	74
	9.05	70
	9.06	69
	9.07	74
	9.08	71
	9.09	78
	9.1	62
	9.11	59
	9.12	77
	9.13	49
	9.14	60
	9.15	63
	9.16	69
	9.17	66
	9.18	53
	9.19	63
	9.2	65
	9.21	67
	9.22	60
	9.23	63
	9.24	76
	9.25	62
	9.26	74
	9.27	58
	9.28	76
	9.29	66
	9.3	59
	9.31	61
	9.32	73
	9.33	85
	9.34	72
	9.35	70
	9.36	55
	9.37	68
	9.38	62
	9.39	55
	9.4	61
	9.41	55
	9.42	50
	9.43	61
	9.44	61
	9.45	63
	9.46	60
	9.47	61
	9.48	65
	9.49	76
	9.5	61
	9.51	66
	9.52	66
	9.53	65
	9.54	67
	9.55	66
	9.56	69
	9.57	89
	9.58	65
	9.59	87
	9.6	74
	9.61	93
	9.62	85
	9.63	79
	9.64	104
	9.65	94
	9.66	112
	9.67	125
	9.68	130
	9.69	117
	9.7	124
	9.71	119
	9.72	119
	9.73	115
	9.74	125
	9.75	101
	9.76	102
	9.77	110
	9.78	91
	9.79	82
	9.8	77
	9.81	71
	9.82	71
	9.83	80
	9.84	61
	9.85	71
	9.86	75
	9.87	61
	9.88	76
	9.89	52
	9.9	58
	9.91	47
	9.92	49
	9.93	49
	9.94	58
	9.95	67
	9.96	49
	9.97	50
	9.98	46
	9.99	52
	10	60
	10.01	43
	10.02	47
	10.03	68
	10.04	47
	10.05	41
	10.06	49
	10.07	51
	10.08	59
	10.09	52
	10.1	54
	10.11	52
	10.12	47
	10.13	52
	10.14	55
	10.15	53
	10.16	56
	10.17	54
	10.18	43
	10.19	44
	10.2	63
	10.21	47
	10.22	55
	10.23	56
	10.24	51
	10.25	54
	10.26	42
	10.27	47
	10.28	49
	10.29	59
	10.3	56
	10.31	48
	10.32	46
	10.33	44
	10.34	45
	10.35	45
	10.36	50
	10.37	57
	10.38	42
	10.39	37
	10.4	58
	10.41	59
	10.42	49
	10.43	40
	10.44	40
	10.45	41
	10.46	51
	10.47	34
	10.48	32
	10.49	44
	10.5	50
	10.51	43
	10.52	42
	10.53	46
	10.54	46
	10.55	50
	10.56	39
	10.57	56
	10.58	36
	10.59	52
	10.6	39
	10.61	34
	10.62	50
	10.63	40
	10.64	43
	10.65	45
	10.66	52
	10.67	40
	10.68	32
	10.69	40
	10.7	41
	10.71	36
	10.72	45
	10.73	34
	10.74	43
	10.75	42
	10.76	33
	10.77	48
	10.78	45
	10.79	42
	10.8	43
	10.81	43
	10.82	42
	10.83	43
	10.84	35
	10.85	37
	10.86	32
	10.87	44
	10.88	40
	10.89	48
	10.9	49
	10.91	44
	10.92	47
	10.93	43
	10.94	33
	10.95	40
	10.96	36
	10.97	39
	10.98	43
	10.99	48
	11	50
	11.01	32
	11.02	52
	11.03	46
	11.04	39
	11.05	37
	11.06	40
	11.07	36
	11.08	43
	11.09	42
	11.1	33
	11.11	38
	11.12	34
	11.13	42
	11.14	35
	11.15	41
	11.16	38
	11.17	32
	11.18	31
	11.19	34
	11.2	42
	11.21	28
	11.22	37
	11.23	34
	11.24	44
	11.25	34
	11.26	26
	11.27	43
	11.28	39
	11.29	28
	11.3	35
	11.31	30
	11.32	25
	11.33	28
	11.34	40
	11.35	49
	11.36	30
	11.37	38
	11.38	39
	11.39	46
	11.4	42
	11.41	41
	11.42	49
	11.43	52
	11.44	46
	11.45	46
	11.46	50
	11.47	42
	11.48	46
	11.49	49
	11.5	47
	11.51	34
	11.52	46
	11.53	36
	11.54	46
	11.55	39
	11.56	36
	11.57	39
	11.58	41
	11.59	49
	11.6	33
	11.61	48
	11.62	36
	11.63	34
	11.64	37
	11.65	39
	11.66	26
	11.67	29
	11.68	44
	11.69	36
	11.7	28
	11.71	34
	11.72	35
	11.73	36
	11.74	39
	11.75	33
	11.76	27
	11.77	32
	11.78	26
	11.79	38
	11.8	36
	11.81	29
	11.82	34
	11.83	29
	11.84	27
	11.85	24
	11.86	21
	11.87	23
	11.88	27
	11.89	25
	11.9	27
	11.91	29
	11.92	26
	11.93	29
	11.94	23
	11.95	32
	11.96	29
	11.97	24
	11.98	19
	11.99	29
	12	20
	12.01	18
	12.02	43
	12.03	31
	12.04	28
	12.05	23
	12.06	22
	12.07	26
	12.08	16
	12.09	26
	12.1	26
	12.11	19
	12.12	22
	12.13	38
	12.14	24
	12.15	15
	12.16	17
	12.17	27
	12.18	24
	12.19	22
	12.2	20
	12.21	20
	12.22	21
	12.23	27
	12.24	16
	12.25	25
	12.26	21
	12.27	30
	12.28	25
	12.29	23
	12.3	18
	12.31	15
	12.32	20
	12.33	24
	12.34	22
	12.35	19
	12.36	24
	12.37	16
	12.38	41
	12.39	15
	12.4	20
	12.41	23
	12.42	26
	12.43	15
	12.44	31
	12.45	30
	12.46	24
	12.47	16
	12.48	17
	12.49	21
	12.5	24
	12.51	28
	12.52	23
	12.53	28
	12.54	18
	12.55	18
	12.56	13
	12.57	17
	12.58	26
	12.59	23
	12.6	20
	12.61	26
	12.62	17
	12.63	18
	12.64	24
	12.65	14
	12.66	20
	12.67	18
	12.68	28
	12.69	18
	12.7	17
	12.71	17
	12.72	18
	12.73	13
	12.74	15
	12.75	14
	12.76	19
	12.77	15
	12.78	18
	12.79	14
	12.8	22
	12.81	16
	12.82	17
	12.83	14
	12.84	16
	12.85	17
	12.86	15
	12.87	14
	12.88	13
	12.89	10
	12.9	12
	12.91	21
	12.92	19
	12.93	16
	12.94	14
	12.95	17
	12.96	19
	12.97	15
	12.98	13
	12.99	15
	13	14
	13.01	27
	13.02	13
	13.03	16
	13.04	13
	13.05	18
	13.06	20
	13.07	14
	13.08	17
	13.09	15
	13.1	13
	13.11	19
	13.12	10
	13.13	17
	13.14	24
	13.15	13
	13.16	10
	13.17	14
	13.18	14
	13.19	17
	13.2	12
	13.21	15
	13.22	12
	13.23	12
	13.24	14
	13.25	17
	13.26	18
	13.27	14
	13.28	13
	13.29	13
	13.3	13
	13.31	11
	13.32	13
	13.33	15
	13.34	16
	13.35	10
	13.36	9
	13.37	17
	13.38	16
	13.39	10
	13.4	12
	13.41	10
	13.42	10
	13.43	10
	13.44	10
	13.45	9
	13.46	12
	13.47	10
	13.48	10
	13.49	18
	13.5	9
	13.51	12
	13.52	9
	13.53	9
	13.54	8
	13.55	12
	13.56	18
	13.57	16
	13.58	9
	13.59	11
	13.6	14
	13.61	13
	13.62	13
	13.63	12
	13.64	17
	13.65	11
	13.66	10
	13.67	11
	13.68	7
	13.69	11
	13.7	8
	13.71	10
	13.72	11
	13.73	11
	13.74	15
	13.75	15
	13.76	9
	13.77	4
	13.78	16
	13.79	12
	13.8	10
	13.81	12
	13.82	8
	13.83	5
	13.84	11
	13.85	6
	13.86	9
	13.87	7
	13.88	12
	13.89	8
	13.9	4
	13.91	2
	13.92	7
	13.93	9
	13.94	5
	13.95	7
	13.96	4
	13.97	6
	13.98	11
	13.99	5
	14	8
	14.01	6
	14.02	11
	14.03	7
	14.04	8
	14.05	6
	14.06	6
	14.07	7
	14.08	6
	14.09	5
	14.1	3
	14.11	3
	14.12	7
	14.13	6
	14.14	6
	14.15	13
	14.16	4
	14.17	3
	14.18	9
	14.19	3
	14.2	8
	14.21	4
	14.22	7
	14.23	7
	14.24	4
	14.25	4
	14.26	6
	14.27	4
	14.28	2
	14.29	6
	14.3	4
	14.31	6
	14.32	4
	14.33	2
	14.34	4
	14.35	6
	14.36	3
	14.37	6
	14.38	5
	14.39	9
	14.4	7
	14.41	7
	14.42	4
	14.43	2
	14.44	3
	14.45	3
	14.46	5
	14.47	3
	14.48	6
	14.49	4
	14.5	5
	14.51	2
	14.52	5
	14.53	2
	14.54	3
	14.55	3
	14.56	3
	14.57	4
	14.58	3
	14.59	1
	14.6	4
	14.61	10
	14.62	6
	14.63	3
	14.64	3
	14.65	2
	14.66	5
	14.67	1
	14.68	3
	14.69	1
	14.7	4
	14.71	3
	14.72	3
	14.73	2
	14.74	6
	14.75	6
	14.76	1
	14.77	3
	14.78	3
	14.79	1
	14.8	2
	14.81	3
	14.82	0
	14.83	3
	14.84	0
	14.85	3
	14.86	3
	14.87	0
	14.88	2
	14.89	2
	14.9	1
	14.91	1
	14.92	2
	14.93	1
	14.94	0
	14.95	0
	14.96	0
	14.97	0
	14.98	1
	14.99	0
	15	0
	15.01	0
	15.02	1
	15.03	0
	15.04	2
	15.05	0
	15.06	0
	15.07	0
	15.08	0
	15.09	1
	15.1	0
	15.11	1
	15.12	0
	15.13	0
	15.14	0
	15.15	0
	15.16	0
	15.17	1
	15.18	0
	15.19	0
	15.2	0
	15.21	0
	15.22	0
	15.23	0
	15.24	0
	15.25	0
	15.26	0
	15.27	0
	15.28	0
	15.29	1
	15.3	0
	15.31	0
	15.32	0
	15.33	0
	15.34	0
	15.35	0
	15.36	0
	15.37	0
	15.38	0
	15.39	0
	15.4	0
	15.41	1
	15.42	0
	15.43	0
	15.44	0
	15.45	0
	15.46	0
	15.47	0
	15.48	0
	15.49	0
	15.5	0
	15.51	0
	15.52	0
	15.53	0
	15.54	0
	15.55	1
	15.56	0
	15.57	0
	15.58	0
	15.59	0
	15.6	0
	15.61	0
	15.62	0
	15.63	2
	15.64	0
	15.65	0
	15.66	0
	15.67	0
	15.68	0
	15.69	0
	15.7	0
	15.71	0
	15.72	0
	15.73	0
	15.74	0
	15.75	0
	15.76	0
	15.77	0
	15.78	0
	15.79	0
	15.8	0
	15.81	0
	15.82	0
	15.83	0
	15.84	0
	15.85	0
	15.86	1
	15.87	0
	15.88	0
	15.89	0
	15.9	0
	15.91	0
	15.92	0
	15.93	0
	15.94	0
	15.95	0
	15.96	0
	15.97	0
	15.98	0
	15.99	0
	16	0
	16.01	0
	16.02	0
	16.03	1
	16.04	0
	16.05	0
	16.06	0
	16.07	0
	16.08	0
	16.09	0
	16.1	0
	16.11	0
	16.12	1
	16.13	0
	16.14	0
	16.15	0
	16.16	0
	16.17	0
	16.18	0
	16.19	0
	16.2	0
	16.21	0
	16.22	0
	16.23	0
	16.24	0
	16.25	0
	16.26	0
	16.27	0
	16.28	0
	16.29	0
	16.3	0
	16.31	0
	16.32	0
	16.33	0
	16.34	0
	16.35	0
	16.36	0
	16.37	0
	16.38	1
	16.39	0
	16.4	0
	16.41	0
	16.42	0
	16.43	0
	16.44	0
	16.45	0
	16.46	0
	16.47	0
	16.48	0
	16.49	0
	16.5	0
	16.51	0
	16.52	0
	16.53	0
	16.54	0
	16.55	0
	16.56	0
	16.57	0
	16.58	0
	16.59	0
	16.6	0
	16.61	0
	16.62	0
	16.63	0
	16.64	0
	16.65	0
	16.66	0
	16.67	0
	16.68	0
	16.69	0
	16.7	0
	16.71	0
	16.72	0
	16.73	0
	16.74	0
	16.75	0
	16.76	0
	16.77	0
	16.78	0
	16.79	0
	16.8	0
	16.81	0
	16.82	0
	16.83	0
	16.84	0
	16.85	1
	16.86	0
	16.87	0
	16.88	0
	16.89	0
	16.9	0
	16.91	0
	16.92	0
	16.93	0
	16.94	0
	16.95	0
	16.96	1
	16.97	0
	16.98	0
	16.99	0
	17	0
	17.01	0
	17.02	0
	17.03	0
	17.04	0
	17.05	0
	17.06	0
	17.07	0
	17.08	0
	17.09	0
	17.1	1
	17.11	0
	17.12	0
	17.13	0
	17.14	0
	17.15	0
	17.16	0
	17.17	0
	17.18	0
	17.19	0
	17.2	0
	17.21	0
	17.22	0
	17.23	0
	17.24	0
	17.25	0
	17.26	0
	17.27	0
	17.28	1
	17.29	0
	17.3	0
	17.31	0
	17.32	0
	17.33	1
	17.34	0
	17.35	0
	17.36	0
	17.37	0
	17.38	0
	17.39	0
	17.4	0
	17.41	0
	17.42	0
	17.43	0
	17.44	0
	17.45	0
	17.46	0
	17.47	0
	17.48	0
	17.49	0
	17.5	0
	17.51	0
	17.52	0
	17.53	0
	17.54	0
	17.55	0
	17.56	0
	17.57	0
	17.58	0
	17.59	0
	17.6	0
	17.61	0
	17.62	0
	17.63	0
	17.64	0
	17.65	0
	17.66	0
	17.67	0
	17.68	0
	17.69	0
	17.7	0
	17.71	0
	17.72	0
	17.73	0
	17.74	1
	17.75	0
	17.76	0
	17.77	0
	17.78	0
	17.79	0
	17.8	0
	17.81	0
	17.82	0
	17.83	0
	17.84	1
	17.85	0
	17.86	0
	17.87	0
	17.88	0
	17.89	0
	17.9	0
	17.91	0
	17.92	0
	17.93	0
	17.94	0
	17.95	0
	17.96	1
	17.97	0
	17.98	0
	17.99	0
	18	0
	18.01	1
	18.02	0
	18.03	0
	18.04	0
	18.05	0
	18.06	0
	18.07	1
	18.08	0
	18.09	0
	18.1	0
	18.11	0
	18.12	0
	18.13	0
	18.14	0
	18.15	0
	18.16	0
	18.17	0
	18.18	0
	18.19	0
	18.2	0
	18.21	0
	18.22	0
	18.23	0
	18.24	0
	18.25	0
	18.26	0
	18.27	0
	18.28	0
	18.29	0
	18.3	0
	18.31	0
	18.32	0
	18.33	0
	18.34	0
	18.35	0
	18.36	0
	18.37	0
	18.38	0
	18.39	0
	18.4	0
	18.41	0
	18.42	0
	18.43	0
	18.44	0
	18.45	0
	18.46	0
	18.47	0
	18.48	0
	18.49	1
	18.5	0
	18.51	0
	18.52	0
	18.53	0
	18.54	0
	18.55	0
	18.56	0
	18.57	0
	18.58	0
	18.59	0
	18.6	0
	18.61	0
	18.62	0
	18.63	0
	18.64	0
	18.65	0
	18.66	0
	18.67	0
	18.68	0
	18.69	0
	18.7	0
	18.71	0
	18.72	0
	18.73	0
	18.74	0
	18.75	0
	18.76	0
	18.77	0
	18.78	0
	18.79	0
	18.8	0
	18.81	0
	18.82	0
	18.83	0
	18.84	0
	18.85	0
	18.86	0
	18.87	0
	18.88	0
	18.89	0
	18.9	0
	18.91	0
	18.92	0
	18.93	0
	18.94	0
	18.95	0
	18.96	0
	18.97	0
	18.98	0
	18.99	0
	19	0
	19.01	0
	19.02	0
	19.03	0
	19.04	0
	19.05	0
	19.06	0
	19.07	0
	19.08	0
	19.09	0
	19.1	0
	19.11	0
	19.12	0
	19.13	0
	19.14	0
	19.15	0
	19.16	1
	19.17	0
	19.18	0
	19.19	0
	19.2	0
	19.21	0
	19.22	0
	19.23	0
	19.24	0
	19.25	0
	19.26	0
	19.27	0
	19.28	0
	19.29	0
	19.3	0
	19.31	0
	19.32	0
	19.33	0
	19.34	0
	19.35	0
	19.36	0
	19.37	0
	19.38	0
	19.39	0
	19.4	0
	19.41	0
	19.42	0
	19.43	0
	19.44	0
	19.45	0
	19.46	0
	19.47	0
	19.48	0
	19.49	0
	19.5	0
	19.51	0
	19.52	0
	19.53	0
	19.54	0
	19.55	0
	19.56	0
	19.57	0
	19.58	0
	19.59	0
	19.6	0
	19.61	1
	19.62	0
	19.63	0
	19.64	0
	19.65	0
	19.66	0
	19.67	0
	19.68	0
	19.69	0
	19.7	0
	19.71	0
	19.72	0
	19.73	0
	19.74	0
	19.75	0
	19.76	0
	19.77	0
	19.78	0
	19.79	0
	19.8	0
	19.81	0
	19.82	0
	19.83	0
	19.84	0
	19.85	0
	19.86	0
	19.87	0
	19.88	0
	19.89	0
	19.9	0
	19.91	0
	19.92	0
	19.93	0
	19.94	0
	19.95	0
	19.96	0
	19.97	0
[truncated: 2,098 more rows]

## Sheet: Figure 1h
Figure 1h
	Concentration (mg mL-1)	CT value (HU)
		Iohexol	PIDA
	1	23	68
	2	43	135
	4	103	240
	6	153	324
	8	200	394
	10	247	479

## Sheet: Figure 2d
Figure 2d
	Time (h)	CT Value (HU)
		PIDA(I:4 mg mL-1)	Iohexol(I:4 mg mL-1)	Iohexol(I:100 mg mL-1)
	0.03333	266	149	1759
	0.16667	329	135	969
	0.5	475	118	274
	1	592	70	156
	2	659	71	107
	6	473	70	89

## Sheet: Figure 4j
Figure 4j
	Time(s)	Displacement(mm)	Time(s)	Displacement(mm)	Time(s)	Displacement(mm)
		1		2		3
	0	0	0	0	0	0
	0.61435	0.12986	0.21168	0.25559	0.79682	0.00747
	0.8692	0.5681	0.52851	0.7028	1.31387	0.40066
	0.97994	0.87651	0.68499	1.10726	1.54177	0.73022
	1.06488	1.08495	0.94708	1.66079	1.77133	1.03695
	1.14618	1.34759	1.15466	2.29935	2.07704	1.451
	1.2287	1.63675	1.36451	2.72515	2.3088	1.7273
	1.27724	1.86175	1.46533	3.32102	2.53946	2.01881
	1.344	2.11788	1.67313	3.93831	2.82199	1.59505
	1.39253	2.33427	1.77532	4.40653	2.97208	1.26142
	1.44107	2.59239	1.98677	4.68339	3.16301	0.9434
	1.50782	2.99558	2.3141	4.1519	3.30759	0.68586
	1.56849	3.30579	2.53513	3.53516	3.49962	0.35262
	1.63525	3.58312	2.62124	3.00335	4.10441	0.11463
	1.67165	3.82555	2.76164	2.40779	4.94648	0.07683
	1.75295	4.08818	2.82094	1.87595	5.70798	-0.0074
	1.81121	4.42415	3.0958	1.238	6.37568	0.03558
	1.86379	4.64068	3.39679	0.66392	6.81382	0.35343
	1.91435	4.89887	3.69685	0.17494	7.04228	0.67222
	1.97504	5.2727	4.60995	0.0059	7.22769	1.00643
	2.04784	5.60124	5.46738	0.02601	7.53781	1.35531
	2.07011	6.00214	6.05269	0.4286	7.76957	1.6284
	2.14291	6.31743	6.31433	1.02361	8.083	1.93158
	2.22178	6.59122	6.41515	1.61906	8.40636	1.51895
	2.25214	6.84867	6.67587	2.29918	8.5984	1.18305
	2.33303	7.06624	6.82938	2.97959	8.70435	0.878
	2.40422	7.35977	7.08987	3.68098	8.98025	0.54173
	2.58028	7.6774	7.29904	4.16975	9.21533	0.19041
	2.76311	7.38485	7.56045	4.78603	9.73183	0.00535
	2.79418	7.05933	7.99772	3.99755	10.7814	-0.0113
	2.80631	6.88094	8.16538	3.35878	11.5782	-0.00638
	2.8488	6.63213	8.2524	2.74151	11.8894	0.33057
	2.86093	6.41797	8.28718	1.99673	12.2459	0.62212
	2.87509	6.20388	8.56296	1.27254	12.5935	1.03545
	2.86901	5.89368	8.83782	0.63346	12.8143	1.46323
	2.90581	5.41813	9.43226	0.18497	13.291	1.83166
	2.94828	4.99048	10.6672	-0.01003	13.8252	1.40854
	2.96405	4.70492	11.3613	0.24811	13.9444	0.92195
	3.00045	4.39496	11.6229	0.84506	14.2633	0.57365
	3.05354	3.90344	11.8303	1.50558	14.7545	0.16549
	3.07325	3.4213	12.1448	2.1666	15.729	0.03444
	3.09296	3.18954	12.2443	2.89046	16.7388	-0.00786
	3.1121	2.90609	12.451	3.61482	17.4893	0.05238
	3.10361	2.63554	12.5525	4.1472	17.923	0.43272
	3.12787	2.44567	12.8677	4.74439	18.1867	0.84367
	3.16428	2.18604	13.3013	4.29957	18.5322	1.285
	3.19463	1.88776	13.469	3.66204	18.8401	1.66545
	3.25535	1.62174	13.5828	3.04555	19.0708	1.9546
	3.35241	1.37559	13.7507	2.38674	19.5199	1.54301
	3.42522	1.12127	13.8652	1.70642	19.7153	1.16211
	3.52229	0.80957	14.0328	1.06889	19.9548	0.75071
	3.84994	0.39767	14.4149	0.43235	20.2726	0.41538
	4.21855	0.15487	14.9546	0.0944	20.7968	0.12556
	4.66908	0.00449	16.135	-0.00656	21.8056	0.0942
	5.12779	0.00492	16.9918	0.07446	22.7768	0.00143
	5.70665	-0.00323	17.146	0.6905	23.4787	0.14408
	6.19206	0.06782	17.4067	1.36971	23.7502	0.44494
	6.47118	0.35241	17.6145	1.98542	24.0194	0.77628
	6.635	0.92561	17.7682	2.64402	24.2479	1.09296
	6.635	1.14021	18.0308	3.153	24.558	1.43897
	6.67596	1.39544	18.2393	3.70487	24.8726	1.724
	6.73816	1.59049	18.3942	4.25709	25.3118	1.44385
	6.79883	1.77962	18.6569	4.74479	25.4674	1.03053
	6.88377	2.04956	19.1474	3.99701	25.7014	0.69228
	6.94652	2.41368	19.3175	3.12359	25.8526	0.33994
	6.99542	2.79966	19.3782	2.46364	26.3294	0.12019
	7.12649	3.22535	19.5477	1.65406	27.2553	0.0618
	7.15925	3.51061	19.7687	1.03564	28.1404	-0.00645
	7.20538	3.7955	20.1505	0.4162	28.7209	0.0853
	7.20538	3.96242	20.6366	0.07271	29.0741	0.42057
	7.29031	4.17474	21.7632	-0.01952	29.4206	0.84721
	7.35098	4.41752	22.781	0.04957	29.6038	1.21283
	7.35707	4.67369	23.2037	0.62726	29.957	1.5481
	7.42987	4.88633	23.4637	1.37392	30.2704	1.85289
	7.45414	5.10029	23.7238	2.12058	30.6942	1.5029
	7.48691	5.37972	23.9854	2.71831	30.8289	1.0918
	7.53303	5.67044	24.0864	3.29355	31.0672	0.696
	7.61797	5.88276	24.3479	3.91256	31.4325	0.28506
	7.65893	6.12607	24.555	4.59499	32.0362	0.05702
	7.67259	6.32242	24.7739	4.17112	33.0891	-0.00571
	7.75753	6.49898	24.9938	3.66216	33.8727	0.16838
	7.7818	6.71293	25.1081	3.00345	34.174	0.63715
	7.81456	6.9611	25.169	2.32307	34.4024	0.95444
	7.87282	7.21122	25.3374	1.62222	34.749	1.37702
	7.93551	7.4312	25.6667	0.90132	35.1441	1.7077
	7.99052	7.68019	25.9398	0.43532	35.4133	2.03976
	8.2743	7.70117	26.1576	0.11783	35.7036	1.50353
	8.29452	7.48602	27.2308	0.01961	35.8195	1.06061
	8.30463	7.27115	28.3029	0.02175	36.0115	0.72345
	8.31979	7.0791	28.5646	0.6171	36.2907	0.33964
	8.34457	6.89452	28.7197	1.14878	36.73	0.06066
	8.35215	6.6499	28.8475	1.72305	37.5323	-0.02137
	8.39664	6.4341	29.0297	2.23342	38.3689	0.01797
	8.41686	6.21895	29.1832	2.91403	38.9913	0.11595
	8.41892	5.93276	29.3916	3.46691	39.2584	0.48429
	8.4361	5.65808	29.6004	3.99851	39.6138	0.79264
	8.44722	5.38953	29.7571	4.38125	39.8378	1.17574
	8.45935	5.14479	29.9126	4.87037	40.0243	1.49753
	8.46744	4.92997	30.3485	4.21013	40.3753	1.86676
	8.49575	4.7146	30.409	3.57174	40.8167	1.56686
	8.53724	4.47504	30.5228	2.95455	41.0121	1.18821
	8.54938	4.26011	30.6893	2.42238	41.2074	0.80956
	8.57364	4.04485	30.6959	1.80535	41.2758	0.44479
	8.59791	3.8296	30.8624	1.27318	41.7184	0.12968
	8.59791	3.56201	31.0824	0.76221	42.5251	0.00118
	8.61613	3.26213	31.4099	0.20852	43.4467	0.01813
	8.62827	3.0313	32.109	-0.00531	44.11	0.12275
	8.65253	2.82664	33.1273	0.01902	44.5514	0.39556
	8.66467	2.61171	33.4966	0.57469	44.6883	0.82157
	8.6616	2.43561	33.6512	1.1502	45.0348	1.24695
	8.72227	2.17302	33.9122	1.81152	45.3427	1.62676
	8.74505	1.85776	34.12	2.42993	45.6606	1.86947
	8.81329	1.52145	34.2728	3.17564	46.1053	1.51788
	8.92859	1.12093	34.5881	3.7735	46.1804	1.06079
	9.17586	0.59432	34.6902	4.24227	46.4188	0.66412
	9.50352	0.25533	34.8983	4.83941	46.7841	0.25185
	10.0754	0.05153	35.3364	3.97	47.4738	-0.0091
	10.5996	0.01069	35.5566	3.43956	48.3115	0.00559
	11.0583	0.02385	35.5625	2.88641	49.3544	0.08121
	11.5498	0.21066	35.6765	2.24888	49.8003	0.29419
	11.7464	0.63512	35.8447	1.56916	50.0199	0.73572
	11.8775	0.85008	35.9578	1.01672	50.3234	1.17721
	11.9102	1.1077	36.177	0.57138	50.6766	1.51207
	12.0413	1.37512	36.7176	0.14948	51.0286	1.86215
	12.102	1.58989	37.7915	-0.01525	51.2659	1.48131
	12.1551	1.83445	38.5944	0.08103	51.4171	1.13096
	12.2051	1.99554	38.8032	0.61032	51.6103	0.7806
	12.2051	2.1863	38.9852	1.12931	51.8078	0.36931
	12.2622	2.46783	39.1208	1.67843	52.3717	0.11013
	12.3083	2.7827	39.4288	2.24075	53.2602	0.00308
	12.3204	2.99734	39.5301	2.79267	54.057	4.18554e-05
	12.3568	3.21205	39.6857	3.28008	54.5393	0.28747
	12.4175	3.42682	39.8412	3.76748	55.0525	0.72707
	12.46	3.59385	39.997	4.23361	55.3582	1.13703
	12.46	3.80845	40.261	4.61327	55.75	1.5162
	12.5328	4.02326	40.6426	4.01272	56.102	1.86506
	12.5737	4.26778	40.6492	3.39562	56.3503	1.33105
	12.5995	4.4288	40.8162	2.81905	56.6814	0.81195
	12.6359	4.61966	40.9834	2.2212	56.922	0.38457
	12.6481	4.8343	40.9902	1.58282	57.3237	0.04793
	12.7294	5.11589	41.2648	0.96235	58.5841	0.01303
	12.8483	5.52107	41.4847	0.44894	59.3776	0.06448
	12.9014	5.81463	42.0249	0.05917	59.904	0.3272
	12.9393	6.0035	43.151	0.00246	60.212	0.71016
	12.9879	6.21824	43.8999	0.14266	60.3952	1.07699
	13.0243	6.43294	44.0552	0.65149	60.7097	1.36863
	13.057	6.71917	44.2103	1.1816	61.0187	1.73637
	13.091	7.02925	44.4192	1.68981	61.4723	1.26757
	13.1881	7.24412	44.627	2.30441	61.6908	0.85797
	13.2209	7.53512	44.8349	2.91902	61.8663	0.46329
	13.3216	7.86446	44.9366	3.42847	62.3111	0.11625
	13.6219	7.65068	45.0383	3.93793	63.4103	0.00241
	13.6462	7.43614	45.247	4.46741	64.3329	0.00449
	13.6796	7.19778	45.7361	3.8447	64.9841	0.27819
	13.6917	6.98321	45.9585	3.09743	65.2456	0.71966
	13.6978	6.72093	45.993	2.37363	65.5911	1.16108
	13.7463	6.50646	46.1891	1.58411	65.8184	1.49597
	13.7827	6.29196	46.3563	0.98642	66.0502	1.76995
	13.8434	6.07752	46.7911	0.42817	66.4177	1.32807
	13.8919	5.74383	47.2242	0.01888	66.6108	0.97767
	13.898	5.43386	48.5105	0.03351	66.8933	0.55108
	13.9223	5.21932	49.3672	0.11722	67.0865	0.20068
	13.9587	5.00482	49.5746	0.77646	67.9396	0.00216
	13.9587	4.79021	49.7808	1.54208	68.7364	0.00558
	14.0072	4.57574	50.0417	2.20124	69.7827	0.04286
	14.0072	4.36114	50.2493	2.8392	70.2219	0.3503
	14.0072	4.09884	50.4044	3.37086	70.5717	0.73331
	14.0072	3.88424	50.6131	3.90244	70.8046	0.99372
	14.0892	3.64602	50.823	4.32763	71.0728	1.34574
	14.0892	3.43141	51.2593	3.62479	71.4635	1.74424
	14.0892	3.21681	51.427	2.98622	71.618	1.34929
	14.1539	2.87995	51.4872	2.36911	71.9866	0.89482
	14.1559	2.50164	51.547	1.79454	72.1025	0.45394
	14.1674	2.18692	51.7142	1.19853	72.5439	0.15223
	14.2196	1.9057	51.9341	0.68753	73.226	0.00439
	14.2439	1.69116	52.2607	0.21892	74.0592	0.08892
	14.2681	1.38655	53.1743	0.00467	74.802	0.26432
	14.3349	0.97606	53.8702	0.0897	75.0348	0.52568
	14.4987	0.51154	54.3485	0.47268	75.3427	0.90968
	14.8264	0.23822	54.5577	0.96204	75.5326	1.18581
	15.553	0.02859	54.8196	1.53651	75.8912	1.44851
	16.3387	-0.00815	54.9744	2.0897	76.208	1.71077
	17.2838	0.06087	55.1277	2.79183	76.5711	1.3339
	17.4476	0.21278	55.3358	3.38757	76.6848	0.92392
	17.4886	0.47431	55.4373	3.91949	76.9254	0.50006
	17.6114	0.65084	55.7	4.40885	77.4099	0.18539
	17.6114	0.85352	56.0787	4.0897	77.8436	-0.00799
	17.7753	1.35914	56.2445	3.62162	78.6371	0
	17.889	1.66499	56.3032	3.15353	--
	17.9391	1.86738	56.3625	2.62162	--
	17.9391	2.23036	56.5285	2.13225	--
	17.9718	2.51112	56.534	1.62162	--
	18.1029	2.77572	56.5924	1.17481	--	--
	18.1029	2.99032	56.8125	0.64289	--	--
	18.1439	3.23396	57.0846	0.25991	--	--
	18.2667	3.46414	57.5687	0.11098	--	--
	18.2667	3.63105	58.4808	0.02587	--	--
	18.2667	3.84566	59.2851	0.01652	--	--
	18.3031	4.08938	59.6022	0.45056	--	--
	18.3578	4.36853	59.7534	1.34823	--	--
	18.4306	4.58177	59.7587	0.85901	--	--
	18.4306	4.79637	59.9635	1.75812	--	--
	18.4912	5.05157	60.0652	2.27149	--	--
	18.5337	5.34287	60.2737	2.83027	--	--
	18.558	5.55702	60.3752	3.36491	--	--
	18.5944	5.80074	60.5853	3.7748	--	--
	18.6733	6.03175	60.9031	4.14503	--	--
	18.7582	6.24475	61.2302	3.64316	--	--
	18.791	6.53028	61.2899	3.0703	--	--
	18.8493	6.80208	61.4028	2.54141	--	--
	18.922	7.0524	61.57	1.95015	--	--
	18.9548	7.34269	61.7375	1.33762	--	--
	19.0859	7.66929	61.9587	0.70526	--	--
	19.3316	7.45007	62.3387	0.26865	--	--
	19.4135	7.23392	63.0383	0.03209	--	--
	19.4135	7.01932	64.003	0.05062	--	--
	19.4135	6.80471	64.7509	0.27143	--	--
	19.4439	6.58954	64.958	0.94862	--	--
	19.4682	6.37448	65.0593	1.50002	--	--
	19.4803	6.15965	65.2415	2.00743	--	--
	19.4682	5.94527	65.3704	2.47324	--	--
	19.4833	5.73038	65.5249	3.06625	--	--
	19.4985	5.51549	65.7876	3.55097	--	--
	19.4863	5.30112	65.9437	3.99502	--	--
	19.5349	4.871	66.3773	3.54054	--	--
	19.6259	4.46392	66.3834	2.96596	--	--
	19.6593	4.18908	66.5495	2.47366	--	--
	19.6684	3.93853	66.662	1.98231	--	--
	19.6896	3.68776	66.7755	1.38456	--	--
	19.726	3.35062	66.9423	0.82842	--	--
	19.7473	3.06008	67.2694	0.31199	--	--
	19.7685	2.7868	68.0769	-0.02144	--	--
	19.8171	2.48651	68.9341	0.03013	--	--
	19.8899	2.04534	69.7892	0.28008	--	--
	20.0142	1.5237	70	0.62442	--	--
	20.1016	1.14054	70.1531	1.35067	--	--
	20.2736	0.85116	70.5728	2.20954	--	--
	20.4511	0.63322	70.7004	2.80766	--	--
	20.7242	0.41349	70.8825	3.32168	--	--
	21.0518	0.19272	71.0915	3.83621	--	--
	21.5433	0.07752	71.3018	4.2231	--	--
	22.0348	0.03118	71.6836	3.61318	--	--
	22.6804	0.01242	71.7438	2.99728	--	--
	23.224	0.26728	71.8563	2.51001	--	--
	23.3454	0.51175	71.9156	1.97919	--	--
	23.4486	0.79198	72.0301	1.30047	--	--
	23.5214	1.11258	72.2498	0.81519	--	--
	23.6609	1.46769	72.4692	0.35119	--	--
	23.7058	1.81743	73.1695	0.04506	--	--
	23.7519	2.06782	74.0807	0.04339	--	--
	23.8005	2.24668	74.721	0.31389	--	--
	23.8247	2.46129	74.9291	0.90765	--	--
	23.8696	2.74745	75.2173	1.52193	--	--
	23.9522	2.99786	75.3453	2.0739	--	--
	23.9886	3.20321	75.5525	2.75278	--	--
	24.0335	3.46288	75.76	3.3891	--	--
	24.116	3.67752	75.9685	3.94031	--	--
	24.1524	3.86829	76.1257	4.27923	--	--
	24.173	4.14967	76.3465	3.68139	--	--
	24.2434	4.44061	76.4076	2.97868	--	--
	24.2677	4.65523	76.575	2.36006	--	--
	24.3041	4.86985	76.6353	1.74247	--	--
	24.3693	5.12621	76.8029	1.10257	--	--
	24.4072	5.32295	77.0771	0.52549	--	--
	24.4558	5.51373	77.6172	0.13737	--	--
	24.48	5.72835	78.6371	0	--	--
	24.5407	5.98471	--	--	--	--
	24.5711	6.27682	--	--	--	--
	24.6439	6.52127	--	--	--	--
	24.6742	6.77762	--	--	--	--
	24.7592	6.99226	--	--	--	--
	24.8526	7.28321	--	--	--	--
	25.193	7.32629	--	--	--	--
	25.193	7.11168	--	--	--	--
	25.193	6.89708	--	--	--	--
	25.2203	6.71164	--	--	--	--
	25.237	6.52154	--	--	--	--
	25.2324	6.27713	--	--	--	--
	25.2719	5.96717	--	--	--	--
	25.3204	5.75258	--	--	--	--
	25.3659	5.538	--	--	--	--
	25.3417	5.32339	--	--	--	--
	25.429	5.00867	--	--	--	--
	25.4084	4.72729	--	--	--	--
	25.4383	4.45362	--	--	--	--
	25.46	4.17888	--	--	--	--
	25.5085	3.9643	--	--	--	--
	25.5571	3.74972	--	--	--	--
	25.5571	3.53512	--	--	--	--
	25.5571	3.32051	--	--	--	--
	25.6117	2.99995	--	--	--	--
	25.6238	2.74827	--	--	--	--
	25.6724	2.53368	--	--	--	--
	25.7209	2.3191	--	--	--	--
	25.733	2.1045	--	--	--	--
	25.8028	1.88993	--	--	--	--
	25.8817	1.5641	--	--	--	--
	25.9606	1.17466	--	--	--	--
	25.9485	0.86468	--	--	--	--
	26.1299	0.46444	--	--	--	--
	26.6523	0.15297	--	--	--	--
	27.1969	-0.0137	--	--	--	--
	28.0721	0.02564	--	--	--	--
	28.5211	0.18567	--	--	--	--
	28.691	0.43053	--	--	--	--
	28.7844	0.72735	--	--	--	--
	29.0056	1.18127	--	--	--	--
	29.0672	1.61314	--	--	--	--
	29.0551	1.82729	--	--	--	--
	29.0793	2.07261	--	--	--	--
	29.134	2.35485	--	--	--	--
	29.2068	2.57221	--	--	--	--
	29.2432	2.82992	--	--	--	--
	29.3463	3.12591	--	--	--	--
	29.407	3.37261	--	--	--	--
	29.5708	3.63513	--	--	--	--
	29.5708	3.84974	--	--	--	--
	29.5708	4.06434	--	--	--	--
	29.6036	4.35649	--	--	--	--
	29.7346	4.6905	--	--	--	--
	29.7346	4.9051	--	--	--	--
	29.7346	5.11971	--	--	--	--
	29.8985	5.31665	--	--	--	--
	29.8985	5.53126	--	--	--	--
	29.8985	5.74586	--	--	--	--
	29.9394	6.00374	--	--	--	--
	30.0623	6.2051	--	--	--	--
	30.0623	6.39586	--	--	--	--
	30.0623	6.61047	--	--	--	--
	30.0623	6.8668	--	--	--	--
	30.2261	7.1174	--	--	--	--
	30.2589	7.4	--	--	--	--
	30.6357	7.44285	--	--	--	--
	30.6357	7.22824	--	--	--	--
	30.6509	7.08575	--	--	--	--
	30.7039	6.85526	--	--	--	--
	30.7358	6.61206	--	--	--	--
	30.7237	6.39699	--	--	--	--
	30.7722	6.18422	--	--	--	--
	30.7995	5.87527	--	--	--	--
	30.7995	5.66067	--	--	--	--
	30.7995	5.44606	--	--	--	--
	30.8256	5.06467	--	--	--	--
	30.9227	4.73985	--	--	--	--
	30.9634	4.37923	--	--	--	--
	30.9634	4.16463	--	--	--	--
	30.9634	3.95002	--	--	--	--
	30.9634	3.73542	--	--	--	--
	31.0453	3.52391	--	--	--	--
	31.0453	3.3093	--	--	--	--
	31.0453	3.0947	--	--	--	--
	31.1272	2.88319	--	--	--	--
	31.1272	2.66859	--	--	--	--
	31.1272	2.45398	--	--	--	--
	31.1272	2.23938	--	--	--	--
	31.1144	1.92414	--	--	--	--
	31.1423	1.64383	--	--	--	--
	31.1727	1.27672	--	--	--	--
	31.2479	0.88478	--	--	--	--
	31.3729	0.60336	--	--	--	--
	31.5307	0.3669	--	--	--	--
	31.7415	0.13442	--	--	--	--
	32.1921	0.03818	--	--	--	--
	32.6508	-0.000235727	--	--	--	--
	33.1346	0.01583	--	--	--	--
	33.533	0.03593	--	--	--	--
	33.6665	0.24484	--	--	--	--
	33.6665	0.47136	--	--	--	--
	33.6993	0.73941	--	--	--	--
	33.8303	1.02473	--	--	--	--
	33.8713	1.27931	--	--	--	--
	33.9942	1.47079	--	--	--	--
	33.9942	1.66155	--	--	--	--
	33.9942	1.91788	--	--	--	--
	34.158	2.20299	--	--	--	--
	34.158	2.41759	--	--	--	--
	34.158	2.662	--	--	--	--
	34.3218	2.93519	--	--	--	--
	34.3218	3.14979	--	--	--	--
	34.3218	3.40612	--	--	--	--
	34.4856	3.66739	--	--	--	--
	34.4856	3.88199	--	--	--	--
	34.4856	4.0966	--	--	--	--
	34.5184	4.38134	--	--	--	--
	34.6495	4.59035	--	--	--	--
	34.6495	4.78111	--	--	--	--
	34.6822	5.06108	--	--	--	--
	34.8133	5.34639	--	--	--	--
	34.8133	5.561	--	--	--	--
	34.8133	5.7756	--	--	--	--
	34.8543	5.9878	--	--	--	--
	34.9043	6.189	--	--	--	--
	34.9771	6.42566	--	--	--	--
	35.0099	6.67809	--	--	--	--
	35.0439	6.93682	--	--	--	--
	35.1046	7.21771	--	--	--	--
	35.1409	7.43076	--	--	--	--
	35.3048	7.63837	--	--	--	--
	35.5778	7.43596	--	--	--	--
	35.599	7.17673	--	--	--	--
	35.6142	6.98135	--	--	--	--
	35.6188	6.78444	--	--	--	--
	35.6385	6.53255	--	--	--	--
	35.6992	6.26238	--	--	--	--
	35.7113	6.04726	--	--	--	--
	35.7265	5.80022	--	--	--	--
	35.7259	5.50297	--	--	--	--
	35.7416	5.21139	--	--	--	--
	35.7538	4.99627	--	--	--	--
	35.7659	4.78115	--	--	--	--
	35.7902	4.53107	--	--	--	--
	35.8539	4.30315	--	--	--	--
	35.8418	4.11025	--	--	--	--
	35.8539	3.89513	--	--	--	--
	35.8782	3.67949	--	--	--	--
	35.9115	3.46346	--	--	--	--
	35.9449	3.21167	--	--	--	--
	35.9692	2.99603	--	--	--	--
	35.9813	2.7809	--	--	--	--
	36.0086	2.6009	--	--	--	--
	36.0374	2.40295	--	--	--	--
	36.0572	2.14578	--	--	--	--
	36.0693	1.79023	--	--	--	--
	36.1178	1.44639	--	--	--	--
	36.1967	1.01911	--	--	--	--
	36.353	0.63427	--	--	--	--
	36.8202	0.27716	--	--	--	--
	37.2707	0.04068	--	--	--	--
	37.7622	-0.03997	--	--	--	--
	38.3871	0.01006	--	--	--	--
	38.7846	0.29729	--	--	--	--
	39.0607	0.77654	--	--	--	--
	39.2026	1.06592	--	--	--	--
	39.2366	1.2813	--	--	--	--
	39.3094	1.5161	--	--	--	--
	39.3422	1.75583	--	--	--	--
	39.3883	2.01336	--	--	--	--
	39.4005	2.28652	--	--	--	--
	39.4733	2.57696	--	--	--	--
	39.5643	2.88638	--	--	--	--
	39.5643	3.10099	--	--	--	--
	39.6052	3.34633	--	--	--	--
	39.6553	3.54419	--	--	--	--
	39.7039	3.77712	--	--	--	--
	39.7609	4.01158	--	--	--	--
	39.7949	4.25611	--	--	--	--
	39.8434	4.46651	--	--	--	--
	39.8555	4.68139	--	--	--	--
	39.8919	4.99021	--	--	--	--
	39.9951	5.3549	--	--	--	--
	40.0558	5.68149	--	--	--	--
	40.1832	6.11957	--	--	--	--
	40.2524	6.45497	--	--	--	--
	40.2863	6.67035	--	--	--	--
	40.347	6.8625	--	--	--	--
	40.4162	7.14544	--	--	--	--
	40.7111	7.27617	--	--	--	--
	40.5472	7.46319	--	--	--	--
	40.7566	7.00299	--	--	--	--
	40.793	6.78921	--	--	--	--
	40.8203	6.611	--	--	--	--
	40.8491	6.41494	--	--	--	--
	40.8809	6.13284	--	--	--	--
	40.9209	5.80955	--	--	--	--
	40.9568	5.46956	--	--	--	--
	40.9441	5.14021	--	--	--	--
	40.972	4.84994	--	--	--	--
	41.0084	4.63616	--	--	--	--
	41.0205	4.42184	--	--	--	--
	41.063	4.2082	--	--	--	--
	41.1206	3.9353	--	--	--	--
	41.1449	3.72125	--	--	--	--
	41.1692	3.5072	--	--	--	--
	41.2026	3.25759	--	--	--	--
	41.2481	2.97249	--	--	--	--
	41.2845	2.74812	--	--	--	--
	41.333	2.46045	--	--	--	--
	41.3785	2.09321	--	--	--	--
	41.3907	1.8206	--	--	--	--
	41.3907	1.44967	--	--	--	--
	41.4513	1.23645	--	--	--	--
	41.4635	1.04597	--	--	--	--
	41.4877	0.80807	--	--	--	--
	41.5302	0.54675	--	--	--	--
	41.735	0.30105	--	--	--	--
	42.3494	0.06206	--	--	--	--
	43.3323	0.02042	--	--	--	--
	43.8238	0.2787	--	--	--	--
	44.0164	0.48109	--	--	--	--
	44.0695	0.74762	--	--	--	--
	44.1924	0.94036	--	--	--	--
	44.3153	1.16886	--	--	--	--
	44.3153	1.36558	--	--	--	--
	44.4791	1.64045	--	--	--	--
	44.4791	1.85505	--	--	--	--
	44.5398	2.10942	--	--	--	--
	44.5701	2.40053	--	--	--	--
	44.6429	2.61277	--	--	--	--
	44.6429	2.85719	--	--	--	--
	44.6976	3.11175	--	--	--	--
	44.734	3.32517	--	--	--	--
	44.8068	3.53741	--	--	--	--
	44.8395	3.82726	--	--	--	--
	44.9706	4.12822	--	--	--	--
	44.9706	4.34283	--	--	--	--
	45.0115	4.59783	--	--	--	--
	45.0495	4.75887	--	--	--	--
	45.0616	4.936	--	--	--	--
	45.1344	5.14824	--	--	--	--
	45.1672	5.43332	--	--	--	--
	45.2982	5.7152	--	--	--	--
	45.2982	5.92981	--	--	--	--
	45.331	6.21488	--	--	--	--
	45.4621	6.54446	--	--	--	--
	45.4621	6.75907	--	--	--	--
	45.4621	7.0154	--	--	--	--
	45.6587	7.3202	--	--	--	--
	45.9171	7.19736	--	--	--	--
	45.946	6.96394	--	--	--	--
	45.99	6.7181	--	--	--	--
	46.0021	6.45012	--	--	--	--
	46.0203	6.19253	--	--	--	--
	46.0446	5.97714	--	--	--	--
	46.0446	5.69366	--	--	--	--
	46.1174	5.43827	--	--	--	--
	46.1174	5.18789	--	--	--	--
	46.1174	4.97329	--	--	--	--
	46.1174	4.75869	--	--	--	--
	46.1174	4.57985	--	--	--	--
	46.1599	4.3281	--	--	--	--
	46.1599	4.0923	--	--	--	--
	46.1963	3.79041	--	--	--	--
	46.2448	3.44308	--	--	--	--
	46.266	3.1801	--	--	--	--
	46.3237	2.89209	--	--	--	--
	46.3722	2.67591	--	--	--	--
	46.3813	2.46101	--	--	--	--
	46.4177	2.24523	--	--	--	--
	46.4778	1.92853	--	--	--	--
	46.53	1.64547	--	--	--	--
	46.5785	1.31273	--	--	--	--
	46.621	0.90332	--	--	--	--
	46.8137	0.67651	--	--	--	--
	47.1823	0.3963	--	--	--	--
	47.7557	0.10348	--	--	--	--
	48.4519	-0.02938	--	--	--	--
	49.3939	0.16909	--	--	--	--
	49.3939	0.42542	--	--	--	--
	49.5577	0.75123	--	--	--	--
	49.7216	0.98762	--	--	--	--
	49.7543	1.27454	--	--	--	--
	49.8854	1.58765	--	--	--	--
	49.8854	1.80225	--	--	--	--
	49.9182	2.09394	--	--	--	--
	50.0492	2.40228	--	--	--	--
	50.0492	2.61688	--	--	--	--
	50.0902	2.87419	--	--	--	--
	50.1039	3.04209	--	--	--	--
	50.1524	3.21546	--	--	--	--
	50.2131	3.43151	--	--	--	--
	50.2458	3.71843	--	--	--	--
	50.3284	4.03038	--	--	--	--
	50.3769	4.24615	--	--	--	--
	50.3769	4.46075	--	--	--	--
	50.4096	4.75244	--	--	--	--
	50.5407	5.03693	--	--	--	--
	50.5407	5.25154	--	--	--	--
	50.5817	5.49692	--	--	--	--
	50.6317	5.7306	--	--	--	--
	50.6196	5.89723	--	--	--	--
	50.7045	6.11386	--	--	--	--
	50.7895	6.36029	--	--	--	--
	50.832	6.61764	--	--	--	--
	50.8684	6.83311	--	--	--	--
	50.9011	7.1248	--	--	--	--
	51.2415	7.2116	--	--	--	--
	51.2779	6.99786	--	--	--	--
	51.3143	6.78412	--	--	--	--
	51.3295	6.60565	--	--	--	--
	51.3462	6.40932	--	--	--	--
	51.3659	6.24884	--	--	--	--
	51.3902	6.03482	--	--	--	--
	51.3902	5.77253	--	--	--	--
	51.4448	5.48768	--	--	--	--
	51.4533	5.14875	--	--	--	--
	51.4691	4.8365	--	--	--	--
	51.4933	4.60658	--	--	--	--
	51.5055	4.37637	--	--	--	--
	51.5176	4.06139	--	--	--	--
	51.5601	3.70206	--	--	--	--
	51.5813	3.42835	--	--	--	--
	51.6117	3.14956	--	--	--	--
	51.6238	2.89286	--	--	--	--
	51.6602	2.67912	--	--	--	--
	51.6481	2.46423	--	--	--	--
	51.6617	2.21418	--	--	--	--
	51.7285	1.91309	--	--	--	--
	51.7846	1.55541	--	--	--	--
	51.8113	1.25203	--	--	--	--
	51.8513	1.00261	--	--	--	--
	51.9348	0.74231	--	--	--	--
	52.0091	0.51755	--	--	--	--
	52.179	0.33084	--	--	--	--
	52.5886	0.12138	--	--	--	--
	53.0573	0.02557	--	--	--	--
	53.8173	0.02314	--	--	--	--
	54.3087	0.28257	--	--	--	--
	54.4726	0.58564	--	--	--	--
	54.5349	0.86648	--	--	--	--
	54.6692	1.11027	--	--	--	--
	54.8002	1.37657	--	--	--	--
	54.8412	1.62074	--	--	--	--
	54.867	1.85308	--	--	--	--
	54.9155	2.01971	--	--	--	--
	54.9641	2.26384	--	--	--	--
	55.0308	2.51449	--	--	--	--
	55.0672	2.73418	--	--	--	--
	55.1157	2.98558	--	--	--	--
	55.1728	3.23907	--	--	--	--
	55.2189	3.52017	--	--	--	--
	55.2553	3.73457	--	--	--	--
	55.3084	3.97867	--	--	--	--
	55.3585	4.21086	--	--	--	--
	55.3706	4.37771	--	--	--	--
	55.3827	4.59224	--	--	--	--
	55.4555	4.83623	--	--	--	--
	55.498	5.09231	--	--	--	--
	55.5223	5.30677	--	--	--	--
	55.6194	5.52081	--	--	--	--
	55.6521	5.81153	--	--	--	--
	55.7225	6.14018	--	--	--	--
	55.7347	6.35471	--	--	--	--
	55.8196	6.56882	--	--	--	--
	55.8499	6.78325	--	--	--	--
	55.9106	6.9975	--	--	--	--
	55.9349	7.21196	--	--	--	--
	56.1108	7.42554	--	--	--	--
	56.3566	7.20951	--	--	--	--
	56.3566	6.9949	--	--	--	--
	56.3566	6.7803	--	--	--	--
	56.3475	6.56575	--	--	--	--
	56.3717	6.351	--	--	--	--
	56.3717	6.1364	--	--	--	--
	56.4021	5.92162	--	--	--	--
	56.4112	5.67119	--	--	--	--
	56.4355	5.45645	--	--	--	--
	56.4476	5.24177	--	--	--	--
	56.4688	5.02705	--	--	--	--
	56.4673	4.80252	--	--	--	--
	56.487	4.60965	--	--	--	--
	56.5113	4.29954	--	--	--	--
	56.575	4.00771	--	--	--	--
	56.575	3.70303	--	--	--	--
	56.6351	3.37362	--	--	--	--
	56.6873	3.09433	--	--	--	--
	56.751	2.80914	--	--	--	--
	56.7631	2.55738	--	--	--	--
	56.8238	2.34242	--	--	--	--
	56.8481	2.12768	--	--	--	--
	56.8602	1.913	--	--	--	--
	56.93	1.72184	--	--	--	--
	56.9421	1.50716	--	--	--	--
	57.0271	1.21789	--	--	--	--
	57.1348	0.94569	--	--	--	--
	57.2043	0.59662	--	--	--	--
	57.362	0.3096	--	--	--	--
	57.6262	0.08441	--	--	--	--
	58.2466	-0.01623	--	--	--	--
	59.0597	0.11752	--	--	--	--
	59.3874	0.32074	--	--	--	--
	59.584	0.5826	--	--	--	--
	59.6665	0.8395	--	--	--	--
	59.8167	1.09145	--	--	--	--
	59.8789	1.2913	--	--	--	--
	59.9517	1.47379	--	--	--	--
	60.0451	1.76462	--	--	--	--
	60.1276	2.01914	--	--	--	--
	60.1398	2.19859	--	--	--	--
	60.1847	2.48698	--	--	--	--
	60.2065	2.71064	--	--	--	--
	60.2065	2.94113	--	--	--	--
	60.2065	3.15574	--	--	--	--
	60.2429	3.40198	--	--	--	--
	60.2612	3.68307	--	--	--	--
	60.3218	4.0246	--	--	--	--
	60.3886	4.40482	--	--	--	--
	60.425	4.62655	--	--	--	--
	60.4735	4.90717	--	--	--	--
	60.5669	5.27271	--	--	--	--
	60.6009	5.60773	--	--	--	--
	60.698	5.82721	--	--	--	--
	60.739	6.07368	--	--	--	--
	60.789	6.27292	--	--	--	--
	60.8133	6.52185	--	--	--	--
	60.8946	6.74319	--	--	--	--
	61.0666	7.03797	--	--	--	--
	61.2927	6.90096	--	--	--	--
	61.322	6.69313	--	--	--	--
	61.3533	6.4801	--	--	--	--
	61.3533	6.2655	--	--	--	--
	61.2987	6.04815	--	--	--	--
	61.3594	5.83659	--	--	--	--
	61.3594	5.62199	--	--	--	--
	61.3533	5.40708	--	--	--	--
	61.4352	5.19659	--	--	--	--
	61.499	4.89774	--	--	--	--
	61.4626	4.51968	--	--	--	--
	61.5475	4.17689	--	--	--	--
	61.5354	3.91399	--	--	--	--
	61.5475	3.7	--	--	--	--
	61.5991	3.48799	--	--	--	--
	61.596	3.22554	--	--	--	--
	61.5809	2.98633	--	--	--	--
	61.6294	2.77416	--	--	--	--
	61.6416	2.56017	--	--	--	--
	61.7356	2.27875	--	--	--	--
	61.7805	1.99487	--	--	--	--
	61.8448	1.71196	--	--	--	--
	61.8448	1.49736	--	--	--	--
	61.8448	1.28275	--	--	--	--
	61.9358	0.9833	--	--	--	--
	62.0086	0.75447	--	--	--	--
	62.2234	0.50696	--	--	--	--
	62.4213	0.31023	--	--	--	--
	62.8278	0.0922	--	--	--	--
	63.4831	-0.01795	--	--	--	--
	63.9988	0	--	--	--	--
	64.4988	0.12998	--	--	--	--
	64.5595	0.49998	--	--	--	--
	64.7391	0.84823	--	--	--	--
	64.7937	1.07894	--	--	--	--
	64.8993	1.36164	--	--	--	--
	64.9575	1.88103	--	--	--	--
	65.1213	2.35923	--	--	--	--
	65.1638	2.66451	--	--	--	--
	65.2124	2.92521	--	--	--	--
	65.2852	3.13745	--	--	--	--
	65.3179	3.50729	--	--	--	--
	65.4005	3.87555	--	--	--	--
	65.4818	4.23268	--	--	--	--
	65.5036	4.51334	--	--	--	--
	65.6128	4.72439	--	--	--	--
	65.6538	4.96747	--	--	--	--
	65.6796	5.12758	--	--	--	--
	65.7403	5.31636	--	--	--	--
	65.7645	5.53018	--	--	--	--
	65.8094	5.81008	--	--	--	--
	65.9405	6.12057	--	--	--	--
	65.9405	6.33517	--	--	--	--
	65.9405	6.54978	--	--	--	--
	65.9708	6.76339	--	--	--	--
	66.1043	6.97365	--	--	--	--
	66.432	6.96298	--	--	--	--
	66.432	6.74838	--	--	--	--
	66.4592	6.53289	--	--	--	--
	66.4926	6.3172	--	--	--	--
	66.529	6.10141	--	--	--	--
	66.5594	5.9282	--	--	--	--
	66.6079	5.66963	--	--	--	--
	66.5837	5.45582	--	--	--	--
	66.5958	5.24082	--	--	--	--
	66.5958	5.02621	--	--	--	--
	66.5958	4.76392	--	--	--	--
	66.5958	4.54932	--	--	--	--
	66.6322	4.33353	--	--	--	--
	66.6625	4.02255	--	--	--	--
	66.6625	3.76027	--	--	--	--
	66.705	3.49658	--	--	--	--
	66.7596	3.20867	--	--	--	--
	66.7596	2.8775	--	--	--	--
	66.8021	2.51578	--	--	--	--
	66.8476	2.22816	--	--	--	--
	66.8719	2.04455	--	--	--	--
	66.9234	1.86802	--	--	--	--
	66.9644	1.6342	--	--	--	--
	66.9963	1.38875	--	--	--	--
	67.0205	1.17336	--	--	--	--
	67.0751	0.95697	--	--	--	--
	67.1843	0.7865	--	--	--	--
	67.2511	0.56973	--	--	--	--
	67.6115	0.31213	--	--	--	--
	68.046	0.14117	--	--	--	--
	68.6042	0.00113	--	--	--	--
	69.0898	0.02413	--	--	--	--
	69.5447	0.16711	--	--	--	--
	69.8481	0.38652	--	--	--	--
	69.9618	0.65345	--	--	--	--
	70.0362	0.91862	--	--	--	--
	70.115	1.29037	--	--	--	--
	70.2121	1.6484	--	--	--	--
	70.2719	1.89074	--	--	--	--
	70.3227	2.13064	--	--	--	--
	70.378	2.35985	--	--	--	--
	70.3967	2.57336	--	--	--	--
	70.4407	2.76905	--	--	--	--
	70.471	2.95909	--	--	--	--
	70.4609	3.21566	--	--	--	--
	70.5322	3.47342	--	--	--	--
	70.5782	3.69577	--	--	--	--
	70.6353	3.98058	--	--	--	--
	70.6935	4.21413	--	--	--	--
	70.7259	4.43151	--	--	--	--
	70.7744	4.68008	--	--	--	--
	70.8189	4.90622	--	--	--	--
	70.8978	5.15077	--	--	--	--
	70.9548	5.40378	--	--	--	--
	71.001	5.67825	--	--	--	--
	71.0616	5.94971	--	--	--	--
	71.1425	6.20415	--	--	--	--
	71.189	6.44747	--	--	--	--
	71.2497	6.66065	--	--	--	--
	71.3795	6.93898	--	--	--	--
	71.7058	6.81687	--	--	--	--
	71.7361	6.60156	--	--	--	--
	71.7361	6.38696	--	--	--	--
	71.7391	6.17228	--	--	--	--
	71.7493	5.89563	--	--	--	--
	71.7776	5.55936	--	--	--	--
	71.7827	5.27222	--	--	--	--
	71.8231	5.02576	--	--	--	--
	71.8383	4.82405	--	--	--	--
	71.8792	4.53762	--	--	--	--
	71.907	4.18922	--	--	--	--
	71.9141	3.88701	--	--	--	--
	71.9536	3.62115	--	--	--	--
	71.9863	3.33425	--	--	--	--
	72.0021	3.06363	--	--	--	--
	72.0142	2.84213	--	--	--	--
	72.0612	2.62311	--	--	--	--
	72.0971	2.28691	--	--	--	--
	72.1744	1.79846	--	--	--	--
	72.1901	1.43248	--	--	--	--
	72.3297	0.91852	--	--	--	--
	72.5482	0.43054	--	--	--	--
	72.9851	0.10637	--	--	--	--
	73.6403	-0.01895	--	--	--	--
	74.2835	0.17579	--	--	--	--
	74.6233	0.69082	--	--	--	--
	74.7386	1.01907	--	--	--	--
	74.9146	1.57481	--	--	--	--
	74.9874	1.86021	--	--	--	--
	75.0299	2.17397	--	--	--	--
	75.0951	2.39891	--	--	--	--
	75.1452	2.60357	--	--	--	--
	75.1694	2.80027	--	--	--	--
	75.2058	3.03173	--	--	--	--
	75.2608	3.30925	--	--	--	--
	75.3211	3.58851	--	--	--	--
	75.3939	3.80503	--	--	--	--
	75.4182	4.02028	--	--	--	--
	75.4425	4.23552	--	--	--	--
	75.4728	4.45093	--	--	--	--
	75.4971	4.66617	--	--	--	--
	75.5335	4.88174	--	--	--	--
	75.6124	5.09842	--	--	--	--
	75.6609	5.31431	--	--	--	--
	75.7095	5.53019	--	--	--	--
	75.758	5.74608	--	--	--	--
	75.8126	5.96213	--	--	--	--
	75.8369	6.17737	--	--	--	--
	75.8733	6.39294	--	--	--	--
	75.9198	6.60877	--	--	--	--
	76.0978	6.82807	--	--	--	--
	76.2899	6.64238	--	--	--	--
	76.295	6.3683	--	--	--	--
	76.3162	6.16618	--	--	--	--
	76.3284	5.97574	--	--	--	--
	76.383	5.76257	--	--	--	--
	76.4073	5.47444	--	--	--	--
	76.4558	5.12068	--	--	--	--
	76.474	4.81118	--	--	--	--
	76.4952	4.54945	--	--	--	--
	76.5832	4.13314	--	--	--	--
	76.6074	3.81322	--	--	--	--
	76.5953	3.59829	--	--	--	--
	76.6377	3.31923	--	--	--	--
	76.6863	3.0761	--	--	--	--
	76.7045	2.78449	--	--	--	--
	76.6802	2.52751	--	--	--	--
	76.6802	2.32483	--	--	--	--
	76.7394	2.08794	--	--	--	--
	76.7713	1.87552	--	--	--	--
	76.7895	1.55275	--	--	--	--
	76.8623	1.33477	--	--	--	--
	76.9215	0.98431	--	--	--	--
	77.0807	0.70202	--	--	--	--
	77.1657	0.51351	--	--	--	--
	77.2446	0.25329	--	--	--	--
	77.6147	0.08954	--	--	--	--
	77.9363	0	--	--	--	--
	78.2275	-0.07844	--	--	--	--
	78.6371	-0.00802	--	--	--	--
	78.6371	-0.00802	--	--	--	--
	--	--	--	--	--	--
	--	--	--	--	--	--
	--	--	--	--	--	--
	--	--	--	--	--	--
	--	--	--	--	--	--
	--	--	--	--	--	--
	--	--	--	--	--	--
	--	--	--	--	--	--
	--	--	--	--	--	--
	--	--	--	--	--	--
	--	--	--	--	--	--

## Sheet: Figure 4k
Figure 4k
	Time (s)	Correlation error(mm)
	929	0.47
	947	0.32
	1620	1.39
	1717	1.88
	1788	1.9
	1836	1.72
	1883	0.92
	1930	1.32
	1986	1.14
	2037	0.9
	2085	0.9
	2120	1.69
	2148	2.53
	2193	1.78
	2244	1
	2296	1.37
	2335	1.06
	2409	0
	2435	0.45
	2451	0.8
	2463	0.48
	2518	0.63
	2568	0.95
	2613	0.61
	2657	0.49
	2735	1.29
	2780	1.26
	2828	0.84
	2866	0.92
	--	--
	--	--
	--	--

## Sheet: Figure 4l
Figure 4l
	Time(s)	Uncertainty(%)
	929	5.9
	938	12.2
	947	6.5
	1620	15
	1717	7.9
	1788	8
	1836	9.1
	1883	5.7
	1930	8.6
	1986	8.2
	2037	7
	2085	5.8
	2120	11.4
	2148	9.3
	2190	11.6
	2240	10.1
	2296	9.1
	2364	12.9
	2395	9.4
	2400	9.8
	2409	11.9
	2435	9.7
	2451	7.7
	2463	11.8
	2518	5.8
	2568	7.9
	2613	6.3
	2657	6.6
	2735	9.4
	2780	9.5
	2828	10.1
	2866	11.1

## Sheet: Figure 5d, 5e
Figure 5d,5e
	Angle (°)	Relative CT intneisty
		Control	Au	PIDA
	0	-3.619	711.333	-8.81
	22.5	-5.476	626.048	-20.571
	45	-11.619	452.095	3.143
	67.5	-18.286	144.667	-5.048
	90	-39.667	-570.524	-54.81
	112.5	-215.476	-852.905	-331.905
	135	-115.381	-204.048	-126.381
	157.5	-22.286	529.619	25.333
	180	-2.667	602.952	1.429
	202.5	-18.524	427.952	20.286
	225	-6.095	341.381	-3.429
	247.5	10.714	137.524	-25
	270	-27.095	-617.476	-99.714
	292.5	-210.286	-859.714	-254.571
	315	-128.333	-401.81	-28.81
	337.5	-23.714	509.381	37.19

## Sheet: Figure 6a
Figure 6a
	PIDA(ug mL-1)	Hemolysis(%)
	50	3.68773	3.76448	3.65333
	100	3.25636	3.56118	3.37016
	200	2.90026	2.84868	2.84927
	400	1.10261	1.33066	1.06337
	500	0.656648	0.66307	1.21778
	600	2.12585	1.5026	1.27848

[truncated: 6 more sheets: Figure 6b, Figure 6c, Figure 6f, Figure S3b, Figure S14a-h, Figure S15]
